# Supplementary material for: SEAS: A System for SEED-Based Pathway Enrichment Analysis
Source: PLoS One. 2011 Jul 22;6(7):e22556. doi: 10.1371/journal.pone.0022556 (PMC3142180; doi:10.1371/journal.pone.0022556)
Supplement: Table S1 — Missing annotations of E. coli and B. subtilis. (XLS) [file pone.0022556.s001.xls]

## Sheet: E. coli summary
Subsystem	Number of genes	Genes
L-Arabinose_utilization	10	fig|511145.6.peg.64,fig|511145.6.peg.65,fig|511145.6.peg.66,fig|511145.6.peg.67,fig|511145.6.peg.404,fig|511145.6.peg.1963,fig|511145.6.peg.1964,fig|511145.6.peg.1965,fig|511145.6.peg.2924,fig|511145.6.peg.3021	fig|511145.6.peg.3191	fig|511145.6.peg.3192	fig|511145.6.peg.3194	fig|511145.6.peg.3633
At5g37530	9	fig|511145.6.rna.14,fig|511145.6.rna.18,fig|511145.6.rna.53,fig|511145.6.peg.2899,fig|511145.6.rna.59,fig|511145.6.rna.60,fig|511145.6.rna.61,fig|511145.6.rna.64,fig|511145.6.rna.65
YgfZ	7	fig|511145.6.peg.244,fig|511145.6.peg.291,fig|511145.6.peg.2222,fig|511145.6.peg.2582,fig|511145.6.peg.2985,fig|511145.6.peg.4044,fig|511145.6.peg.4085	fig|511145.6.peg.952	fig|511145.6.peg.3836
DNA-replication	7	fig|511145.6.peg.481,fig|511145.6.peg.485,fig|511145.6.peg.1406,fig|511145.6.peg.2578,fig|511145.6.peg.2971,fig|511145.6.peg.3807,fig|511145.6.peg.3808	fig|511145.6.peg.948
Common_Pathway_For_Synthesis_of_Aromatic_Compounds_(DAHP_synthase_to_chorismate)	7	fig|511145.6.peg.770,fig|511145.6.peg.931,fig|511145.6.peg.1747,fig|511145.6.peg.1748,fig|511145.6.peg.1760,fig|511145.6.peg.2684,fig|511145.6.peg.3466
DNA_repair	6	fig|511145.6.peg.1397,fig|511145.6.peg.2594,fig|511145.6.peg.2810,fig|511145.6.peg.2971,fig|511145.6.peg.3041,fig|511145.6.peg.3806
Type_1_pili_(mannose-sensitive_fimbriae)	6	fig|511145.6.peg.1557,fig|511145.6.peg.4432,fig|511145.6.peg.4433,fig|511145.6.peg.4434,fig|511145.6.peg.4435,fig|511145.6.peg.4436
Threonine_anaerobic_catabolism_gene_cluster	6	fig|511145.6.peg.2375,fig|511145.6.peg.2376,fig|511145.6.peg.3191,fig|511145.6.peg.3192,fig|511145.6.peg.3194,fig|511145.6.peg.3633
Ubiquinone_Biosynthesis	6	fig|511145.6.peg.2390,fig|511145.6.peg.2986,fig|511145.6.peg.2987,fig|511145.6.peg.3931,fig|511145.6.peg.3932,fig|511145.6.peg.3939
Putative_diaminopropionate_ammonia-lyase_cluster	6	fig|511145.6.peg.2949,fig|511145.6.peg.2953,fig|511145.6.peg.2954,fig|511145.6.peg.2955,fig|511145.6.peg.2957,fig|511145.6.peg.2963
Recycling_of_Peptidoglycan_Amino_Acids	5	fig|511145.6.peg.112,fig|511145.6.peg.238,fig|511145.6.peg.1227,fig|511145.6.peg.1370,fig|511145.6.peg.1376	fig|511145.6.peg.2954	fig|511145.6.peg.2955	fig|511145.6.peg.2957	fig|511145.6.peg.2963
cAMP_signaling_in_bacteria	5	fig|511145.6.peg.484,fig|511145.6.peg.1827,fig|511145.6.peg.3109,fig|511145.6.peg.3132,fig|511145.6.peg.3903	fig|511145.6.peg.3194
tRNA_aminoacylation	5	fig|511145.6.peg.698,fig|511145.6.peg.698,fig|511145.6.peg.956,fig|511145.6.peg.956,fig|511145.6.peg.2771
Ton_and_Tol_transport_systems	5	fig|511145.6.peg.760,fig|511145.6.peg.2822,fig|511145.6.peg.3085,fig|511145.6.peg.3086,fig|511145.6.peg.3112
Glycine_and_Serine_Utilization	5	fig|511145.6.peg.930,fig|511145.6.peg.2446,fig|511145.6.peg.2984,fig|511145.6.peg.2985,fig|511145.6.peg.3633
_ATP-dependent	5	fig|511145.6.peg.2304,fig|511145.6.peg.2677,fig|511145.6.peg.3098,fig|511145.6.peg.3107,fig|511145.6.peg.3805
DNA_replication_cluster_1	5	fig|511145.6.peg.2578,fig|511145.6.peg.3805,fig|511145.6.peg.3806,fig|511145.6.peg.3807,fig|511145.6.peg.3808
NiFe_hydrogenase_maturation	5	fig|511145.6.peg.2787,fig|511145.6.peg.2804,fig|511145.6.peg.2805,fig|511145.6.peg.2806,fig|511145.6.peg.3070
FGGY_Sugar_Kinase_Family_in_Metabolic_and_Genomic_Context	4	fig|511145.6.peg.64,fig|511145.6.peg.65,fig|511145.6.peg.66,fig|511145.6.peg.1965	fig|511145.6.peg.4433	fig|511145.6.peg.4434	fig|511145.6.peg.4435	fig|511145.6.peg.4436
PROSC	4	fig|511145.6.peg.243,fig|511145.6.peg.244,fig|511145.6.peg.952,fig|511145.6.peg.3836	fig|511145.6.peg.3098	fig|511145.6.peg.3107	fig|511145.6.peg.3805
Peptidoglycan_Biosynthesis	4	fig|511145.6.peg.655,fig|511145.6.peg.656,fig|511145.6.peg.3287,fig|511145.6.peg.3836
NAD_and_NADP_cofactor_biosynthesis_global	4	fig|511145.6.peg.658,fig|511145.6.peg.1827,fig|511145.6.peg.4157,fig|511145.6.peg.4515
Sialic_Acid_Metabolism	4	fig|511145.6.peg.696,fig|511145.6.peg.3836,fig|511145.6.peg.4429,fig|511145.6.peg.4430
_bacterial	4	fig|511145.6.peg.1328,fig|511145.6.peg.1397,fig|511145.6.peg.2594,fig|511145.6.peg.3041
LOS_core_oligosaccharide_biosynthesis	4	fig|511145.6.peg.2096,fig|511145.6.peg.3721,fig|511145.6.peg.3726,fig|511145.6.peg.3732
DNA_topoisomerases	4	fig|511145.6.peg.2304,fig|511145.6.peg.3098,fig|511145.6.peg.3107,fig|511145.6.peg.3805
_Type_II	4	fig|511145.6.peg.2304,fig|511145.6.peg.3098,fig|511145.6.peg.3107,fig|511145.6.peg.3805
Resistance_to_fluoroquinolones	4	fig|511145.6.peg.2304,fig|511145.6.peg.3098,fig|511145.6.peg.3107,fig|511145.6.peg.3805
Fermentations:_Lactate	4	fig|511145.6.peg.2375,fig|511145.6.peg.2376,fig|511145.6.peg.2535,fig|511145.6.peg.3194
Fermentations:_Mixed_acid	4	fig|511145.6.peg.2375,fig|511145.6.peg.2376,fig|511145.6.peg.2535,fig|511145.6.peg.3194
Sex_pheromones_in_Enterococcus_faecalis_and_other_Firmicutes	3	fig|511145.6.peg.24,fig|511145.6.peg.1281,fig|511145.6.peg.3099	fig|511145.6.peg.2222	fig|511145.6.peg.2582	fig|511145.6.peg.2985	fig|511145.6.peg.4044	fig|511145.6.peg.4085
RNA_pseudouridine_syntheses	3	fig|511145.6.peg.60,fig|511145.6.peg.1121,fig|511145.6.peg.2397	fig|511145.6.peg.2810	fig|511145.6.peg.2971	fig|511145.6.peg.3041	fig|511145.6.peg.3806
Translation_elongation_factors_bacterial	3	fig|511145.6.peg.175,fig|511145.6.peg.2243,fig|511145.6.peg.4257	fig|511145.6.peg.3085	fig|511145.6.peg.3086	fig|511145.6.peg.3112
Proline	3	fig|511145.6.peg.243,fig|511145.6.peg.244,fig|511145.6.peg.952	fig|511145.6.peg.3806	fig|511145.6.peg.3807	fig|511145.6.peg.3808
_4-hydroxyproline_uptake_and_utilization	3	fig|511145.6.peg.243,fig|511145.6.peg.244,fig|511145.6.peg.952	fig|511145.6.peg.2805	fig|511145.6.peg.2806	fig|511145.6.peg.3070
Xylose_utilization	3	fig|511145.6.peg.272,fig|511145.6.peg.3758,fig|511145.6.peg.3759	fig|511145.6.peg.3287	fig|511145.6.peg.3836
Flavohaemoglobin	3	fig|511145.6.peg.464,fig|511145.6.peg.4399,fig|511145.6.peg.4401	fig|511145.6.peg.4336
Phosphate_metabolism	3	fig|511145.6.peg.682,fig|511145.6.peg.3097,fig|511145.6.peg.4336
Maltose_and_Maltodextrin_Utilization	3	fig|511145.6.peg.773,fig|511145.6.peg.3508,fig|511145.6.peg.3784
MukBEF_Chromosome_Condensation	3	fig|511145.6.peg.946,fig|511145.6.peg.947,fig|511145.6.peg.948
Methionine_Salvage	3	fig|511145.6.peg.952,fig|511145.6.peg.2368,fig|511145.6.peg.4155
L-Cystine_Uptake_and_Metabolism	3	fig|511145.6.peg.1982,fig|511145.6.peg.1983,fig|511145.6.peg.1985
Pyruvate_metabolism_II:_acetyl-CoA	3	fig|511145.6.peg.2375,fig|511145.6.peg.2376,fig|511145.6.peg.3194
_acetogenesis_from_pyruvate	3	fig|511145.6.peg.2375,fig|511145.6.peg.2376,fig|511145.6.peg.3194
tRNA_processing	3	fig|511145.6.peg.2397,fig|511145.6.peg.3981,fig|511145.6.peg.4280
Heme_and_Siroheme_Biosynthesis	3	fig|511145.6.peg.3033,fig|511145.6.peg.3899,fig|511145.6.peg.3900
CBSS-342610.3.peg.1794	3	fig|511145.6.peg.3107,fig|511145.6.peg.3108,fig|511145.6.peg.3109
Lipoprotein_Biosynthesis	2	fig|511145.6.peg.24,fig|511145.6.peg.682	fig|511145.6.rna.53	fig|511145.6.peg.2899	fig|511145.6.rna.59	fig|511145.6.rna.60	fig|511145.6.rna.61	fig|511145.6.rna.64	fig|511145.6.rna.65
L-ascorbate_utilization_(and_related_gene_clusters)	2	fig|511145.6.peg.64,fig|511145.6.peg.66	fig|511145.6.peg.2987	fig|511145.6.peg.3931	fig|511145.6.peg.3932	fig|511145.6.peg.3939
The_usher_protein_HtrE_fimbrial_cluster	2	fig|511145.6.peg.140,fig|511145.6.peg.141	fig|511145.6.peg.1227	fig|511145.6.peg.1370	fig|511145.6.peg.1376
Proline_Synthesis	2	fig|511145.6.peg.243,fig|511145.6.peg.244	fig|511145.6.peg.66	fig|511145.6.peg.1965
Homogentisate_pathway_of_aromatic_compound_degradation	2	fig|511145.6.peg.274,fig|511145.6.peg.2082	fig|511145.6.peg.4157	fig|511145.6.peg.4515
Lactate_utilization	2	fig|511145.6.peg.312,fig|511145.6.peg.2198	fig|511145.6.peg.3107	fig|511145.6.peg.3805
Methylcitrate_cycle	2	fig|511145.6.peg.335,fig|511145.6.peg.3194	fig|511145.6.peg.3107	fig|511145.6.peg.3805
CBSS-83333.1.peg.409	2	fig|511145.6.peg.423,fig|511145.6.peg.424	fig|511145.6.peg.3759
Purine_conversions	2	fig|511145.6.peg.484,fig|511145.6.peg.1678	fig|511145.6.peg.4155
Copper_homeostasis	2	fig|511145.6.peg.499,fig|511145.6.peg.3551	fig|511145.6.peg.3900
Terminal_cytochrome_C_oxidases	2	fig|511145.6.peg.499,fig|511145.6.peg.3551	fig|511145.6.peg.3109
Siderophore_Enterobactin	2	fig|511145.6.peg.606,fig|511145.6.peg.609
Bacterial_Cytoskeleton	2	fig|511145.6.peg.656,fig|511145.6.peg.1410
RNA_methylation	2	fig|511145.6.peg.658,fig|511145.6.peg.3847
Chitin_and_N-acetylglucosamine_utilization	2	fig|511145.6.peg.696,fig|511145.6.peg.1793
PTS_uptake_system_scratch	2	fig|511145.6.peg.696,fig|511145.6.peg.2494
_Asp_and_Asn	2	fig|511145.6.peg.698,fig|511145.6.peg.956
_Glu_and_Gln	2	fig|511145.6.peg.698,fig|511145.6.peg.956
Fructooligosaccharides(FOS)_and_Raffinose_Utilization	2	fig|511145.6.peg.753,fig|511145.6.peg.4229
Entner-Doudoroff_Pathway	2	fig|511145.6.peg.773,fig|511145.6.peg.3618
Lactose_and_Galactose_Uptake_and_Utilization	2	fig|511145.6.peg.773,fig|511145.6.peg.2215
Aspartate_aminotransferase	2	fig|511145.6.peg.952,fig|511145.6.peg.2461
Glutathione:_Biosynthesis_and_gamma-glutamyl_cycle	2	fig|511145.6.peg.959,fig|511145.6.peg.1165
CBSS-83333.1.peg.946	2	fig|511145.6.peg.986,fig|511145.6.peg.993
Flagellum	2	fig|511145.6.peg.1108,fig|511145.6.peg.2005
Murein_Hydrolases	2	fig|511145.6.peg.1227,fig|511145.6.peg.2899
Quinate_degradation	2	fig|511145.6.peg.1747,fig|511145.6.peg.1748
Unknown_carbohydrate_utilization_(_cluster_Ydj_)	2	fig|511145.6.peg.1833,fig|511145.6.peg.1845
ZZ_gjo_need_homes	2	fig|511145.6.peg.1974,fig|511145.6.peg.4152
Potassium_homeostasis	2	fig|511145.6.peg.2140,fig|511145.6.peg.3426
DNA_gyrase_subunits	2	fig|511145.6.peg.2304,fig|511145.6.peg.3805
Propanediol_utilization	2	fig|511145.6.peg.2376,fig|511145.6.peg.2539
DedA_family_of_inner_membrane_proteins	2	fig|511145.6.peg.2396,fig|511145.6.peg.3176
Phenylalanine_and_Tyrosine_Branches_from_Chorismate	2	fig|511145.6.peg.2683,fig|511145.6.peg.4155
Phenylalanine_and_Tyrosine_Branches_from_Chorismate_(Phoenix_copy)	2	fig|511145.6.peg.2683,fig|511145.6.peg.4155
Ribosome_SSU_bacterial	2	fig|511145.6.peg.2692,fig|511145.6.peg.3419
Uncharacterized_sugar_kinase_cluster_(ygc)	2	fig|511145.6.peg.2851,fig|511145.6.peg.2861
_bacterial_RecFOR_pathway	2	fig|511145.6.peg.2971,fig|511145.6.peg.3806
Glycine_cleavage_system	2	fig|511145.6.peg.2984,fig|511145.6.peg.2985
tRNA_cmo5U_synthesis	2	fig|511145.6.peg.2986,fig|511145.6.peg.3931
Serine-glyoxylate_cycle	2	fig|511145.6.peg.2997,fig|511145.6.peg.4044
General_Secretion_Pathway	2	fig|511145.6.peg.3049,fig|511145.6.peg.3050
Type_IV_pilus	2	fig|511145.6.peg.3052,fig|511145.6.peg.3466
D-gluconate_and_ketogluconates_metabolism	2	fig|511145.6.peg.3091,fig|511145.6.peg.3618
Glutathionylspermidine_and_Trypanothione	2	fig|511145.6.peg.3115,fig|511145.6.peg.4296
Pyruvate_Alanine_Serine_Interconversions	2	fig|511145.6.peg.3191,fig|511145.6.peg.3633
&#946;-Fimbriae	2	fig|511145.6.peg.3295,fig|511145.6.peg.3300
Choline_Transport	2	fig|511145.6.peg.3781,fig|511145.6.peg.3782
Trehalose_Uptake_and_Utilization	2	fig|511145.6.peg.3784,fig|511145.6.peg.4349
Methionine_Biosynthesis	2	fig|511145.6.peg.4044,fig|511145.6.peg.4114
Iron(III)_dicitrate_transport_system_Fec	2	fig|511145.6.peg.4399,fig|511145.6.peg.4401
YaaA	1	fig|511145.6.peg.5	fig|511145.6.peg.66	fig|511145.6.peg.67	fig|511145.6.peg.404	fig|511145.6.peg.1963	fig|511145.6.peg.1964	fig|511145.6.peg.1965	fig|511145.6.peg.2924	fig|511145.6.peg.3021
Signal_peptidase	1	fig|511145.6.peg.24	fig|511145.6.peg.1406	fig|511145.6.peg.2578	fig|511145.6.peg.2971	fig|511145.6.peg.3807	fig|511145.6.peg.3808
EC49-61	1	fig|511145.6.peg.60	fig|511145.6.peg.1747	fig|511145.6.peg.1748	fig|511145.6.peg.1760	fig|511145.6.peg.2684	fig|511145.6.peg.3466
CBSS-176299.4.peg.1996B	1	fig|511145.6.peg.175	fig|511145.6.peg.3109	fig|511145.6.peg.3132	fig|511145.6.peg.3903
CBSS-312309.3.peg.1965	1	fig|511145.6.peg.175	fig|511145.6.peg.956	fig|511145.6.peg.956	fig|511145.6.peg.2771
A_toxin-antitoxin_module_cotranscribed_with_DinB	1	fig|511145.6.peg.235	fig|511145.6.peg.2984	fig|511145.6.peg.2985	fig|511145.6.peg.3633
Inorganic_Sulfur_Assimilation	1	fig|511145.6.peg.291	fig|511145.6.peg.4429	fig|511145.6.peg.4430
Soluble_cytochromes_and_functionally_related_electron_carriers	1	fig|511145.6.peg.291	fig|511145.6.peg.2594	fig|511145.6.peg.3041
Colonization_factor_antigen_I_fimbriae	1	fig|511145.6.peg.292	fig|511145.6.peg.3726	fig|511145.6.peg.3732
Central_meta-cleavage_pathway_of_aromatic_compound_degradation	1	fig|511145.6.peg.358	fig|511145.6.peg.3107	fig|511145.6.peg.3805
Cinnamic_Acid_Degradation	1	fig|511145.6.peg.358	fig|511145.6.peg.2535	fig|511145.6.peg.3194
Gentisare_degradation	1	fig|511145.6.peg.358	fig|511145.6.peg.2535	fig|511145.6.peg.3194
Salicylate_and_gentisate_catabolism	1	fig|511145.6.peg.358	fig|511145.6.peg.3099
p-Hydroxybenzoate_degradation	1	fig|511145.6.peg.358	fig|511145.6.peg.2397
Rhamnose_containing_glycans	1	fig|511145.6.peg.364	fig|511145.6.peg.4257
dTDP-rhamnose_synthesis	1	fig|511145.6.peg.364	fig|511145.6.peg.952
CBSS-562.2.peg.5158_SK3_including	1	fig|511145.6.peg.400	fig|511145.6.peg.952
Ammonia_assimilation	1	fig|511145.6.peg.464	fig|511145.6.peg.4401
At5g04520_AT1G06240	1	fig|511145.6.peg.466	fig|511145.6.peg.3784
Stringent_Response	1	fig|511145.6.peg.484	fig|511145.6.peg.1985
_(p)ppGpp_metabolism	1	fig|511145.6.peg.484	fig|511145.6.peg.3194
DNA_processing_cluster	1	fig|511145.6.peg.485	fig|511145.6.peg.4280
Selenocysteine_metabolism	1	fig|511145.6.peg.518
Queuosine-Archaeosine_Biosynthesis	1	fig|511145.6.peg.539
Cluster_around_pyrimidine-specific_ribonucleoside_hydrolase	1	fig|511145.6.peg.682
Copper_homeostasis:_copper_tolerance	1	fig|511145.6.peg.682
tRNA-methylthiotransferase_containing_cluster	1	fig|511145.6.peg.682
TCA_Cycle	1	fig|511145.6.peg.747
Putative_hemin_transporter	1	fig|511145.6.peg.909
pyrimidine_conversions	1	fig|511145.6.peg.909
Pyridoxin_(Vitamin_B6)_Biosynthesis	1	fig|511145.6.peg.930
Serine_Biosynthesis	1	fig|511145.6.peg.930
CBSS-216591.1.peg.168	1	fig|511145.6.peg.952
Glutamine	1	fig|511145.6.peg.952
_Glutamate	1	fig|511145.6.peg.952
_Aspartate_and_Asparagine_Biosynthesis	1	fig|511145.6.peg.952
Threonine_and_Homoserine_Biosynthesis	1	fig|511145.6.peg.952
Pyrimidine_utilization	1	fig|511145.6.peg.1041
Biofilm_Adhesin_Biosynthesis	1	fig|511145.6.peg.1054
Ycd_cluster_(_putative_2-hydroxyacid_dehydrogenase_)	1	fig|511145.6.peg.1067
Flagellum_in_Campylobacter	1	fig|511145.6.peg.1108
COG1399	1	fig|511145.6.peg.1121
Polyamine_Metabolism	1	fig|511145.6.peg.1160
CBSS-243277.1.peg.4359	1	fig|511145.6.peg.1213
CBSS-211586.9.peg.2729	1	fig|511145.6.peg.1289
RNA_processing_and_degradation	1	fig|511145.6.peg.1328
Universal_stress_protein_family	1	fig|511145.6.peg.1425
COG3380_COG2907	1	fig|511145.6.peg.1718
Fe-S_cluster_assembly	1	fig|511145.6.peg.1736
Acetyl-CoA_fermentation_to_Butyrate	1	fig|511145.6.peg.1753
Hemin_transport_system	1	fig|511145.6.peg.1753
Redox-dependent_regulation_of_nucleus_processes	1	fig|511145.6.peg.1827
Histidine_Biosynthesis	1	fig|511145.6.peg.2082
Respiratory_dehydrogenases_1	1	fig|511145.6.peg.2198
Glutathione-dependent_pathway_of_formaldehyde_detoxification	1	fig|511145.6.peg.2222
Respiratory_Complex_I	1	fig|511145.6.peg.2353
Folate_Biosynthesis_(Phoenix_copy)_	1	fig|511145.6.peg.2394
Fatty_Acid_Biosynthesis_FASII	1	fig|511145.6.peg.2395
Na+_translocating_decarboxylases_and_related_biotin-dependent_enzymes	1	fig|511145.6.peg.2395
Xanthosine_utilization_(xap_region)	1	fig|511145.6.peg.2481
Mannitol_Utilization	1	fig|511145.6.peg.2494
De_Novo_Purine_Biosynthesis	1	fig|511145.6.peg.2582
Protein_chaperones	1	fig|511145.6.peg.2677
Proteolysis_in_bacteria	1	fig|511145.6.peg.2677
Type_VI_secretion_systems	1	fig|511145.6.peg.2677
Anaerobic_respiratory_reductases	1	fig|511145.6.peg.2717
Toxin-antitoxin_systems_(other_than_RelBE_and_MazEF)	1	fig|511145.6.peg.2726
CBSS-257314.1.peg.488	1	fig|511145.6.peg.2771
CBSS-281090.3.peg.464	1	fig|511145.6.peg.2771
_Ala	1	fig|511145.6.peg.2771
RecA_and_RecX	1	fig|511145.6.peg.2773
_bacterial_MutL-MutS_system	1	fig|511145.6.peg.2810
CBSS-211586.1.peg.3133	1	fig|511145.6.peg.2822
D-galactarate	1	fig|511145.6.peg.2871
_D-glucarate_and_D-glycerate_catabolism	1	fig|511145.6.peg.2871
CBSS-83333.1.peg.2748	1	fig|511145.6.peg.2875
Flavodoxin	1	fig|511145.6.peg.2875
CBSS-364106.7.peg.3204	1	fig|511145.6.peg.2912
Molybdenum_cofactor_biosynthesis	1	fig|511145.6.peg.2955
Molybdopterin_cytosine_dinucleotide	1	fig|511145.6.peg.2955
DNA_Repair_Base_Excision	1	fig|511145.6.peg.2971
Experimental-yggC	1	fig|511145.6.peg.3010
Heat_shock_dnaK_gene_cluster_extended	1	fig|511145.6.peg.3033
Glycerolipid_and_Glycerophospholipid_Metabolism_in_Bacteria	1	fig|511145.6.peg.3097
Multidrug_Resistance_Efflux_Pumps	1	fig|511145.6.peg.3112
Conserved_cluster_in_Enterobacteriaceae_downstream_from_YqjA	1	fig|511145.6.peg.3176
_a_DedA_family_protein	1	fig|511145.6.peg.3176
CBSS-12149.1.peg.3301	1	fig|511145.6.peg.3269
Glutathione-regulated_potassium-efflux_system_and_associated_functions	1	fig|511145.6.peg.3426
Shikimate_kinase_containing_cluster	1	fig|511145.6.peg.3466
Glycogen_metabolism	1	fig|511145.6.peg.3508
ABC_transporter_branched-chain_amino_acid_(TC_3.A.1.4.1)	1	fig|511145.6.peg.3535
D-Galacturonate_and_D-Glucuronate_Utilization	1	fig|511145.6.peg.3618
Hyaluronate_utilization	1	fig|511145.6.peg.3618
Bacterial_Chemotaxis	1	fig|511145.6.peg.3639
Lipid_A_modifications	1	fig|511145.6.peg.3641
Choline_and_Betaine_Uptake_and_Betaine_Biosynthesis	1	fig|511145.6.peg.3781
Hypothetical_Coupled_to_RecF	1	fig|511145.6.peg.3806
RNA_modification_cluster	1	fig|511145.6.peg.3812
UDP-N-acetylmuramate_from_Fructose-6-phosphate_Biosynthesis	1	fig|511145.6.peg.3836
Transcription_factors_bacterial	1	fig|511145.6.peg.3880
Experimental-_Heme	1	fig|511145.6.peg.3899
Menaquinone_and_Phylloquinone_Biosynthesis	1	fig|511145.6.peg.3931
CBSS-342610.3.peg.283	1	fig|511145.6.peg.3981
Formate_hydrogenase	1	fig|511145.6.peg.3993
5-FCL-like_protein	1	fig|511145.6.peg.4044
One-carbon_metabolism_by_tetrahydropterines	1	fig|511145.6.peg.4044
YjbEFGH_Locus_Involved_in_Exopolysaccharide_Production	1	fig|511145.6.peg.4122
Multidrug_Resistance	1	fig|511145.6.peg.4187
_Tripartite_Systems_Found_in_Gram_Negative_Bacteria	1	fig|511145.6.peg.4187
Beta-lactamase	1	fig|511145.6.peg.4202
Galactosylceramide_and_Sulfatide_metabolism	1	fig|511145.6.peg.4229
Melibiose_Utilization	1	fig|511145.6.peg.4229
Cluster_Ytf_and_putative_sugar_transporter	1	fig|511145.6.peg.4331
Putative_sugar_ABC_transporter_(ytf_cluster)	1	fig|511145.6.peg.4331
Protein_YjgK_cluster_linked_to_biofilm_formation	1	fig|511145.6.peg.4354
CBSS-208964.1.peg.3826	1	fig|511145.6.peg.4368
Deoxyribose_and_Deoxynucleoside_Catabolism	1	fig|511145.6.peg.4506
Nucleoside_Catabolism_cluster	1	fig|511145.6.peg.4506

## Sheet: E. coli detail
Gene	GI	Subsystems
fig|511145.6.peg.5	16128000	YaaA
fig|511145.6.peg.24	16128021	Lipoprotein_Biosynthesis, Sex_pheromones_in_Enterococcus_faecalis_and_other_Firmicutes, Signal_peptidase
fig|511145.6.peg.60	16128052	EC49-61, RNA_pseudouridine_syntheses
fig|511145.6.peg.64	16128055	FGGY_Sugar_Kinase_Family_in_Metabolic_and_Genomic_Context, L-Arabinose_utilization, L-ascorbate_utilization_(and_related_gene_clusters)
fig|511145.6.peg.65	16128056	FGGY_Sugar_Kinase_Family_in_Metabolic_and_Genomic_Context, L-Arabinose_utilization
fig|511145.6.peg.66	16128057	FGGY_Sugar_Kinase_Family_in_Metabolic_and_Genomic_Context, L-Arabinose_utilization, L-ascorbate_utilization_(and_related_gene_clusters)
fig|511145.6.peg.67	16128058	L-Arabinose_utilization
fig|511145.6.peg.112	16128103	Recycling_of_Peptidoglycan_Amino_Acids
fig|511145.6.peg.140	16128129	The_usher_protein_HtrE_fimbrial_cluster
fig|511145.6.peg.141	16128130	The_usher_protein_HtrE_fimbrial_cluster
fig|511145.6.peg.175	16128163	CBSS-176299.4.peg.1996B, CBSS-312309.3.peg.1965, Translation_elongation_factors_bacterial
fig|511145.6.peg.235	16128220	A_toxin-antitoxin_module_cotranscribed_with_DinB
fig|511145.6.peg.238	16128223	Recycling_of_Peptidoglycan_Amino_Acids
fig|511145.6.peg.243	16128228	_4-hydroxyproline_uptake_and_utilization, Proline, Proline_Synthesis, PROSC
fig|511145.6.peg.244	16128229	_4-hydroxyproline_uptake_and_utilization, Proline, Proline_Synthesis, PROSC, YgfZ
fig|511145.6.peg.272	16128255	Xylose_utilization
fig|511145.6.peg.274	16128257	Homogentisate_pathway_of_aromatic_compound_degradation
fig|511145.6.peg.291	0	Inorganic_Sulfur_Assimilation, Soluble_cytochromes_and_functionally_related_electron_carriers, YgfZ
fig|511145.6.peg.292	90111108	Colonization_factor_antigen_I_fimbriae
fig|511145.6.peg.312	16128291	Lactate_utilization
fig|511145.6.peg.335	16128315	Methylcitrate_cycle
fig|511145.6.peg.358	90111117	Central_meta-cleavage_pathway_of_aromatic_compound_degradation, Cinnamic_Acid_Degradation, Gentisare_degradation, p-Hydroxybenzoate_degradation, Salicylate_and_gentisate_catabolism
fig|511145.6.peg.364	0	dTDP-rhamnose_synthesis, Rhamnose_containing_glycans
fig|511145.6.peg.400	0	CBSS-562.2.peg.5158_SK3_including
fig|511145.6.peg.404	49176018	L-Arabinose_utilization
fig|511145.6.peg.423	90111129	CBSS-83333.1.peg.409
fig|511145.6.peg.424	16128398	CBSS-83333.1.peg.409
fig|511145.6.peg.464	16128435	Ammonia_assimilation, Flavohaemoglobin
fig|511145.6.peg.466	16128437	At5g04520_AT1G06240
fig|511145.6.peg.481	16128451	DNA-replication
fig|511145.6.peg.484	16128453	_(p)ppGpp_metabolism, cAMP_signaling_in_bacteria, Purine_conversions, Stringent_Response
fig|511145.6.peg.485	16128454	DNA_processing_cluster, DNA-replication
fig|511145.6.peg.499	16128468	Copper_homeostasis, Terminal_cytochrome_C_oxidases
fig|511145.6.peg.518	16128487	Selenocysteine_metabolism
fig|511145.6.peg.539	16128509	Queuosine-Archaeosine_Biosynthesis
fig|511145.6.peg.606	16128570	Siderophore_Enterobactin
fig|511145.6.peg.609	16128573	Siderophore_Enterobactin
fig|511145.6.peg.655	16128616	Peptidoglycan_Biosynthesis
fig|511145.6.peg.656	16128617	Bacterial_Cytoskeleton, Peptidoglycan_Biosynthesis
fig|511145.6.peg.658	16128619	NAD_and_NADP_cofactor_biosynthesis_global, RNA_methylation
fig|511145.6.peg.682	16128640	Cluster_around_pyrimidine-specific_ribonucleoside_hydrolase, Copper_homeostasis:_copper_tolerance, Lipoprotein_Biosynthesis, Phosphate_metabolism, tRNA-methylthiotransferase_containing_cluster
fig|511145.6.rna.14	0	At5g37530
fig|511145.6.rna.18	0	At5g37530
fig|511145.6.peg.696	16128655	Chitin_and_N-acetylglucosamine_utilization, PTS_uptake_system_scratch, Sialic_Acid_Metabolism
fig|511145.6.peg.698	16128656	_Asp_and_Asn, _Glu_and_Gln, tRNA_aminoacylation, tRNA_aminoacylation
fig|511145.6.peg.747	16128701	TCA_Cycle
fig|511145.6.peg.753	16128707	Fructooligosaccharides(FOS)_and_Raffinose_Utilization
fig|511145.6.peg.760	16128712	Ton_and_Tol_transport_systems
fig|511145.6.peg.770	16128722	Common_Pathway_For_Synthesis_of_Aromatic_Compounds_(DAHP_synthase_to_chorismate)
fig|511145.6.peg.773	16128724	Entner-Doudoroff_Pathway, Lactose_and_Galactose_Uptake_and_Utilization, Maltose_and_Maltodextrin_Utilization
fig|511145.6.peg.909	16128855	Putative_hemin_transporter, pyrimidine_conversions
fig|511145.6.peg.930	16128874	Glycine_and_Serine_Utilization, Pyridoxin_(Vitamin_B6)_Biosynthesis, Serine_Biosynthesis
fig|511145.6.peg.931	16128875	Common_Pathway_For_Synthesis_of_Aromatic_Compounds_(DAHP_synthase_to_chorismate)
fig|511145.6.peg.946	16128889	MukBEF_Chromosome_Condensation
fig|511145.6.peg.947	226524705	MukBEF_Chromosome_Condensation
fig|511145.6.peg.948	16128891	MukBEF_Chromosome_Condensation
fig|511145.6.peg.952	16128895	_4-hydroxyproline_uptake_and_utilization, _Aspartate_and_Asparagine_Biosynthesis, _Glutamate, Aspartate_aminotransferase, CBSS-216591.1.peg.168, Glutamine, Methionine_Salvage, Proline, PROSC, Threonine_and_Homoserine_Biosynthesis
fig|511145.6.peg.956	16128897	_Asp_and_Asn, _Glu_and_Gln, tRNA_aminoacylation, tRNA_aminoacylation
fig|511145.6.peg.959	16128899	Glutathione:_Biosynthesis_and_gamma-glutamyl_cycle
fig|511145.6.peg.986	16128926	CBSS-83333.1.peg.946
fig|511145.6.peg.993	90111196	CBSS-83333.1.peg.946
fig|511145.6.peg.1041	16128976	Pyrimidine_utilization
fig|511145.6.peg.1054	16128985	Biofilm_Adhesin_Biosynthesis
fig|511145.6.peg.1067	90111206	Ycd_cluster_(_putative_2-hydroxyacid_dehydrogenase_)
fig|511145.6.peg.1108	16129036	Flagellum, Flagellum_in_Campylobacter
fig|511145.6.peg.1121	16129049	COG1399, RNA_pseudouridine_syntheses
fig|511145.6.peg.1160	16129086	Polyamine_Metabolism
fig|511145.6.peg.1165	16129090	Glutathione:_Biosynthesis_and_gamma-glutamyl_cycle
fig|511145.6.peg.1213	49176083	CBSS-243277.1.peg.4359
fig|511145.6.peg.1227	16129155	Murein_Hydrolases, Recycling_of_Peptidoglycan_Amino_Acids
fig|511145.6.peg.1281	16129204	Sex_pheromones_in_Enterococcus_faecalis_and_other_Firmicutes
fig|511145.6.peg.1289	90111237	CBSS-211586.9.peg.2729
fig|511145.6.peg.1328	16129247	_bacterial, RNA_processing_and_degradation
fig|511145.6.peg.1370	90111249	Recycling_of_Peptidoglycan_Amino_Acids
fig|511145.6.peg.1376	90111250	Recycling_of_Peptidoglycan_Amino_Acids
fig|511145.6.peg.1397	16129310	_bacterial, DNA_repair
fig|511145.6.peg.1406	16129321	DNA-replication
fig|511145.6.peg.1410	16129326	Bacterial_Cytoskeleton
fig|511145.6.peg.1425	90111262	Universal_stress_protein_family
fig|511145.6.peg.1557	16129463	Type_1_pili_(mannose-sensitive_fimbriae)
fig|511145.6.peg.1678	16129581	Purine_conversions
fig|511145.6.peg.1718	16129619	COG3380_COG2907
fig|511145.6.peg.1736	16129637	Fe-S_cluster_assembly
fig|511145.6.peg.1747	16129648	Common_Pathway_For_Synthesis_of_Aromatic_Compounds_(DAHP_synthase_to_chorismate), Quinate_degradation
fig|511145.6.peg.1748	16129649	Common_Pathway_For_Synthesis_of_Aromatic_Compounds_(DAHP_synthase_to_chorismate), Quinate_degradation
fig|511145.6.peg.1753	16129653	Acetyl-CoA_fermentation_to_Butyrate, Hemin_transport_system
fig|511145.6.peg.1760	16129660	Common_Pathway_For_Synthesis_of_Aromatic_Compounds_(DAHP_synthase_to_chorismate)
fig|511145.6.peg.1793	16129690	Chitin_and_N-acetylglucosamine_utilization
fig|511145.6.peg.1827	90111327	cAMP_signaling_in_bacteria, NAD_and_NADP_cofactor_biosynthesis_global, Redox-dependent_regulation_of_nucleus_processes
fig|511145.6.peg.1833	16129728	Unknown_carbohydrate_utilization_(_cluster_Ydj_)
fig|511145.6.peg.1845	90111331	Unknown_carbohydrate_utilization_(_cluster_Ydj_)
fig|511145.6.peg.1963	145698280	L-Arabinose_utilization
fig|511145.6.peg.1964	16129850	L-Arabinose_utilization
fig|511145.6.peg.1965	16129851	FGGY_Sugar_Kinase_Family_in_Metabolic_and_Genomic_Context, L-Arabinose_utilization
fig|511145.6.peg.1974	16129857	ZZ_gjo_need_homes
fig|511145.6.peg.1982	16129864	L-Cystine_Uptake_and_Metabolism
fig|511145.6.peg.1983	16129865	L-Cystine_Uptake_and_Metabolism
fig|511145.6.peg.1985	16129867	L-Cystine_Uptake_and_Metabolism
fig|511145.6.peg.2005	16129890	Flagellum
fig|511145.6.peg.2082	16129962	Histidine_Biosynthesis, Homogentisate_pathway_of_aromatic_compound_degradation
fig|511145.6.peg.2096	16129976	LOS_core_oligosaccharide_biosynthesis
fig|511145.6.peg.2140	16130018	Potassium_homeostasis
fig|511145.6.peg.2198	16130071	Lactate_utilization, Respiratory_dehydrogenases_1
fig|511145.6.peg.2215	16130086	Lactose_and_Galactose_Uptake_and_Utilization
fig|511145.6.peg.2222	16130092	Glutathione-dependent_pathway_of_formaldehyde_detoxification, YgfZ
fig|511145.6.peg.2243	90111399	Translation_elongation_factors_bacterial
fig|511145.6.peg.2304	16130166	_ATP-dependent, _Type_II, DNA_gyrase_subunits, DNA_topoisomerases, Resistance_to_fluoroquinolones
fig|511145.6.peg.2353	145698289	Respiratory_Complex_I
fig|511145.6.peg.2368	16130225	Methionine_Salvage
fig|511145.6.peg.2375	16130231	_acetogenesis_from_pyruvate, Fermentations:_Lactate, Fermentations:_Mixed_acid, Pyruvate_metabolism_II:_acetyl-CoA, Threonine_anaerobic_catabolism_gene_cluster
fig|511145.6.peg.2376	16130232	_acetogenesis_from_pyruvate, Fermentations:_Lactate, Fermentations:_Mixed_acid, Propanediol_utilization, Pyruvate_metabolism_II:_acetyl-CoA, Threonine_anaerobic_catabolism_gene_cluster
fig|511145.6.peg.2390	16130246	Ubiquinone_Biosynthesis
fig|511145.6.peg.2394	16130250	Folate_Biosynthesis_(Phoenix_copy)_
fig|511145.6.peg.2395	16130251	Fatty_Acid_Biosynthesis_FASII, Na+_translocating_decarboxylases_and_related_biotin-dependent_enzymes
fig|511145.6.peg.2396	16130252	DedA_family_of_inner_membrane_proteins
fig|511145.6.peg.2397	16130253	RNA_pseudouridine_syntheses, tRNA_processing
fig|511145.6.peg.2446	16130296	Glycine_and_Serine_Utilization
fig|511145.6.peg.2461	16130311	Aspartate_aminotransferase
fig|511145.6.peg.2481	16130331	Xanthosine_utilization_(xap_region)
fig|511145.6.peg.2494	16130341	Mannitol_Utilization, PTS_uptake_system_scratch
fig|511145.6.peg.2535	16130380	Fermentations:_Lactate, Fermentations:_Mixed_acid
fig|511145.6.peg.2539	16130384	Propanediol_utilization
fig|511145.6.peg.2578	226524737	DNA_replication_cluster_1, DNA-replication
fig|511145.6.peg.2582	16130424	De_Novo_Purine_Biosynthesis, YgfZ
fig|511145.6.peg.2594	16130434	_bacterial, DNA_repair
fig|511145.6.peg.2677	16130513	_ATP-dependent, Protein_chaperones, Proteolysis_in_bacteria, Type_VI_secretion_systems
fig|511145.6.peg.2683	16130521	Phenylalanine_and_Tyrosine_Branches_from_Chorismate, Phenylalanine_and_Tyrosine_Branches_from_Chorismate_(Phoenix_copy)
fig|511145.6.peg.2684	16130522	Common_Pathway_For_Synthesis_of_Aromatic_Compounds_(DAHP_synthase_to_chorismate)
fig|511145.6.peg.2692	16130530	Ribosome_SSU_bacterial
fig|511145.6.peg.2717	0	Anaerobic_respiratory_reductases
fig|511145.6.peg.2726	16130560	Toxin-antitoxin_systems_(other_than_RelBE_and_MazEF)
fig|511145.6.rna.53	0	At5g37530
fig|511145.6.peg.2771	16130604	_Ala, CBSS-257314.1.peg.488, CBSS-281090.3.peg.464, tRNA_aminoacylation
fig|511145.6.peg.2773	16130605	RecA_and_RecX
fig|511145.6.peg.2787	16130619	NiFe_hydrogenase_maturation
fig|511145.6.peg.2804	16130635	NiFe_hydrogenase_maturation
fig|511145.6.peg.2805	16130636	NiFe_hydrogenase_maturation
fig|511145.6.peg.2806	226524740	NiFe_hydrogenase_maturation
fig|511145.6.peg.2810	16130640	_bacterial_MutL-MutS_system, DNA_repair
fig|511145.6.peg.2822	16130650	CBSS-211586.1.peg.3133, Ton_and_Tol_transport_systems
fig|511145.6.peg.2851	90111487	Uncharacterized_sugar_kinase_cluster_(ygc)
fig|511145.6.peg.2861	90111490	Uncharacterized_sugar_kinase_cluster_(ygc)
fig|511145.6.peg.2871	16130694	_D-glucarate_and_D-glycerate_catabolism, D-galactarate
fig|511145.6.peg.2875	16130697	CBSS-83333.1.peg.2748, Flavodoxin
fig|511145.6.peg.2899	16130720	At5g37530, Murein_Hydrolases
fig|511145.6.rna.59	0	At5g37530
fig|511145.6.rna.60	0	At5g37530
fig|511145.6.rna.61	0	At5g37530
fig|511145.6.peg.2912	16130733	CBSS-364106.7.peg.3204
fig|511145.6.peg.2924	16130745	L-Arabinose_utilization
fig|511145.6.peg.2949	16130773	Putative_diaminopropionate_ammonia-lyase_cluster
fig|511145.6.peg.2953	16130777	Putative_diaminopropionate_ammonia-lyase_cluster
fig|511145.6.peg.2954	90111505	Putative_diaminopropionate_ammonia-lyase_cluster
fig|511145.6.peg.2955	16130779	Molybdenum_cofactor_biosynthesis, Molybdopterin_cytosine_dinucleotide, Putative_diaminopropionate_ammonia-lyase_cluster
fig|511145.6.peg.2957	90111506	Putative_diaminopropionate_ammonia-lyase_cluster
fig|511145.6.peg.2963	90111508	Putative_diaminopropionate_ammonia-lyase_cluster
fig|511145.6.peg.2971	16130794	_bacterial_RecFOR_pathway, DNA_repair, DNA_Repair_Base_Excision, DNA-replication
fig|511145.6.peg.2984	16130806	Glycine_and_Serine_Utilization, Glycine_cleavage_system
fig|511145.6.peg.2985	16130807	Glycine_and_Serine_Utilization, Glycine_cleavage_system, YgfZ
fig|511145.6.peg.2986	16130808	tRNA_cmo5U_synthesis, Ubiquinone_Biosynthesis
fig|511145.6.peg.2987	16130809	Ubiquinone_Biosynthesis
fig|511145.6.peg.2997	16130818	Serine-glyoxylate_cycle
fig|511145.6.peg.3010	16130831	Experimental-yggC
fig|511145.6.peg.3021	16130844	L-Arabinose_utilization
fig|511145.6.peg.3033	16130855	Heat_shock_dnaK_gene_cluster_extended, Heme_and_Siroheme_Biosynthesis
fig|511145.6.peg.3041	16130862	_bacterial, DNA_repair
fig|511145.6.peg.3049	0	General_Secretion_Pathway
fig|511145.6.peg.3050	0	General_Secretion_Pathway
fig|511145.6.peg.3052	90111523	Type_IV_pilus
fig|511145.6.peg.3070	16130890	NiFe_hydrogenase_maturation
fig|511145.6.peg.3085	16130903	Ton_and_Tol_transport_systems
fig|511145.6.peg.3086	16130904	Ton_and_Tol_transport_systems
fig|511145.6.peg.3091	16130909	D-gluconate_and_ketogluconates_metabolism
fig|511145.6.peg.3097	16130914	Glycerolipid_and_Glycerophospholipid_Metabolism_in_Bacteria, Phosphate_metabolism
fig|511145.6.peg.3098	16130915	_ATP-dependent, _Type_II, DNA_topoisomerases, Resistance_to_fluoroquinolones
fig|511145.6.peg.3099	16130916	Sex_pheromones_in_Enterococcus_faecalis_and_other_Firmicutes
fig|511145.6.peg.3107	16130926	_ATP-dependent, _Type_II, CBSS-342610.3.peg.1794, DNA_topoisomerases, Resistance_to_fluoroquinolones
fig|511145.6.peg.3108	16130927	CBSS-342610.3.peg.1794
fig|511145.6.peg.3109	16130928	cAMP_signaling_in_bacteria, CBSS-342610.3.peg.1794
fig|511145.6.peg.3112	90111528	Multidrug_Resistance_Efflux_Pumps, Ton_and_Tol_transport_systems
fig|511145.6.peg.3115	16130934	Glutathionylspermidine_and_Trypanothione
fig|511145.6.peg.3132	16130950	cAMP_signaling_in_bacteria
fig|511145.6.rna.64	0	At5g37530
fig|511145.6.peg.3176	16130990	_a_DedA_family_protein, Conserved_cluster_in_Enterobacteriaceae_downstream_from_YqjA, DedA_family_of_inner_membrane_proteins
fig|511145.6.peg.3191	49176314	Pyruvate_Alanine_Serine_Interconversions, Threonine_anaerobic_catabolism_gene_cluster
fig|511145.6.peg.3192	90111542	Threonine_anaerobic_catabolism_gene_cluster
fig|511145.6.peg.3194	145698313	_acetogenesis_from_pyruvate, Fermentations:_Lactate, Fermentations:_Mixed_acid, Methylcitrate_cycle, Pyruvate_metabolism_II:_acetyl-CoA, Threonine_anaerobic_catabolism_gene_cluster
fig|511145.6.rna.65	0	At5g37530
fig|511145.6.peg.3269	90111555	CBSS-12149.1.peg.3301
fig|511145.6.peg.3287	16131098	Peptidoglycan_Biosynthesis
fig|511145.6.peg.3295	16131105	&#946;-Fimbriae
fig|511145.6.peg.3300	16131109	&#946;-Fimbriae
fig|511145.6.peg.3419	16131221	Ribosome_SSU_bacterial
fig|511145.6.peg.3426	16131228	Glutathione-regulated_potassium-efflux_system_and_associated_functions, Potassium_homeostasis
fig|511145.6.peg.3466	16131267	Common_Pathway_For_Synthesis_of_Aromatic_Compounds_(DAHP_synthase_to_chorismate), Shikimate_kinase_containing_cluster, Type_IV_pilus
fig|511145.6.peg.3508	16131302	Glycogen_metabolism, Maltose_and_Maltodextrin_Utilization
fig|511145.6.peg.3535	90111594	ABC_transporter_branched-chain_amino_acid_(TC_3.A.1.4.1)
fig|511145.6.peg.3551	16131341	Copper_homeostasis, Terminal_cytochrome_C_oxidases
fig|511145.6.peg.3618	90111606	D-Galacturonate_and_D-Glucuronate_Utilization, D-gluconate_and_ketogluconates_metabolism, Entner-Doudoroff_Pathway, Hyaluronate_utilization
fig|511145.6.peg.3633	16131411	Glycine_and_Serine_Utilization, Pyruvate_Alanine_Serine_Interconversions, Threonine_anaerobic_catabolism_gene_cluster
fig|511145.6.peg.3639	16131416	Bacterial_Chemotaxis
fig|511145.6.peg.3641	90111611	Lipid_A_modifications
fig|511145.6.peg.3721	16131490	LOS_core_oligosaccharide_biosynthesis
fig|511145.6.peg.3726	16131495	LOS_core_oligosaccharide_biosynthesis
fig|511145.6.peg.3732	16131501	LOS_core_oligosaccharide_biosynthesis
fig|511145.6.peg.3758	16131527	Xylose_utilization
fig|511145.6.peg.3759	90111629	Xylose_utilization
fig|511145.6.peg.3781	16131548	Choline_and_Betaine_Uptake_and_Betaine_Biosynthesis, Choline_Transport
fig|511145.6.peg.3782	16131549	Choline_Transport
fig|511145.6.peg.3784	0	Maltose_and_Maltodextrin_Utilization, Trehalose_Uptake_and_Utilization
fig|511145.6.peg.3805	49176395	_ATP-dependent, _Type_II, DNA_gyrase_subunits, DNA_replication_cluster_1, DNA_topoisomerases, Resistance_to_fluoroquinolones
fig|511145.6.peg.3806	16131568	_bacterial_RecFOR_pathway, DNA_repair, DNA_replication_cluster_1, Hypothetical_Coupled_to_RecF
fig|511145.6.peg.3807	16131569	DNA_replication_cluster_1, DNA-replication
fig|511145.6.peg.3808	16131570	DNA_replication_cluster_1, DNA-replication
fig|511145.6.peg.3812	16131574	RNA_modification_cluster
fig|511145.6.peg.3836	16131598	Peptidoglycan_Biosynthesis, PROSC, Sialic_Acid_Metabolism, UDP-N-acetylmuramate_from_Fructose-6-phosphate_Biosynthesis
fig|511145.6.peg.3847	16131608	RNA_methylation
fig|511145.6.peg.3880	16131639	Transcription_factors_bacterial
fig|511145.6.peg.3899	16131654	Experimental-_Heme, Heme_and_Siroheme_Biosynthesis
fig|511145.6.peg.3900	16131655	Heme_and_Siroheme_Biosynthesis
fig|511145.6.peg.3903	16131658	cAMP_signaling_in_bacteria
fig|511145.6.peg.3931	49176426	Menaquinone_and_Phylloquinone_Biosynthesis, tRNA_cmo5U_synthesis, Ubiquinone_Biosynthesis
fig|511145.6.peg.3932	16131683	Ubiquinone_Biosynthesis
fig|511145.6.peg.3939	16131689	Ubiquinone_Biosynthesis
fig|511145.6.peg.3981	16131726	CBSS-342610.3.peg.283, tRNA_processing
fig|511145.6.peg.3993	16131735	Formate_hydrogenase
fig|511145.6.peg.4044	16131779	5-FCL-like_protein, Methionine_Biosynthesis, One-carbon_metabolism_by_tetrahydropterines, Serine-glyoxylate_cycle, YgfZ
fig|511145.6.peg.4085	16131820	YgfZ
fig|511145.6.peg.4114	16131845	Methionine_Biosynthesis
fig|511145.6.peg.4122	90111676	YjbEFGH_Locus_Involved_in_Exopolysaccharide_Production
fig|511145.6.peg.4152	16131877	ZZ_gjo_need_homes
fig|511145.6.peg.4155	16131880	Methionine_Salvage, Phenylalanine_and_Tyrosine_Branches_from_Chorismate, Phenylalanine_and_Tyrosine_Branches_from_Chorismate_(Phoenix_copy)
fig|511145.6.peg.4157	16131881	NAD_and_NADP_cofactor_biosynthesis_global
fig|511145.6.peg.4187	16131906	_Tripartite_Systems_Found_in_Gram_Negative_Bacteria, Multidrug_Resistance
fig|511145.6.peg.4202	16131918	Beta-lactamase
fig|511145.6.peg.4229	16131945	Fructooligosaccharides(FOS)_and_Raffinose_Utilization, Galactosylceramide_and_Sulfatide_metabolism, Melibiose_Utilization
fig|511145.6.peg.4257	16131972	Translation_elongation_factors_bacterial
fig|511145.6.peg.4280	16131993	tRNA_processing
fig|511145.6.peg.4296	16132008	Glutathionylspermidine_and_Trypanothione
fig|511145.6.peg.4331	16132042	Cluster_Ytf_and_putative_sugar_transporter, Putative_sugar_ABC_transporter_(ytf_cluster)
fig|511145.6.peg.4336	16132048	Phosphate_metabolism
fig|511145.6.peg.4349	16132061	Trehalose_Uptake_and_Utilization
fig|511145.6.peg.4354	90111711	Protein_YjgK_cluster_linked_to_biofilm_formation
fig|511145.6.peg.4368	16132082	CBSS-208964.1.peg.3826
fig|511145.6.peg.4399	16132108	Flavohaemoglobin, Iron(III)_dicitrate_transport_system_Fec
fig|511145.6.peg.4401	16132109	Flavohaemoglobin, Iron(III)_dicitrate_transport_system_Fec
fig|511145.6.peg.4429	90111727	Sialic_Acid_Metabolism
fig|511145.6.peg.4430	90111728	Sialic_Acid_Metabolism
fig|511145.6.peg.4432	16132133	Type_1_pili_(mannose-sensitive_fimbriae)
fig|511145.6.peg.4433	16132134	Type_1_pili_(mannose-sensitive_fimbriae)
fig|511145.6.peg.4434	16132135	Type_1_pili_(mannose-sensitive_fimbriae)
fig|511145.6.peg.4435	90111729	Type_1_pili_(mannose-sensitive_fimbriae)
fig|511145.6.peg.4436	49176488	Type_1_pili_(mannose-sensitive_fimbriae)
fig|511145.6.peg.4506	16132198	Deoxyribose_and_Deoxynucleoside_Catabolism, Nucleoside_Catabolism_cluster
fig|511145.6.peg.4515	90111746	NAD_and_NADP_cofactor_biosynthesis_global

## Sheet: B. subtilis summary
Subsystem	Number of genes	Genes
Transporters_In_Models	112	fig|224308.1.peg.4068,fig|224308.1.peg.3986,fig|224308.1.peg.3966,fig|224308.1.peg.3950,fig|224308.1.peg.3911,fig|224308.1.peg.3907,fig|224308.1.peg.3882,fig|224308.1.peg.3878,fig|224308.1.peg.3876,fig|224308.1.peg.3871,fig|224308.1.peg.3822,fig|224308.1.peg.3811,fig|224308.1.peg.3745,fig|224308.1.peg.3735,fig|224308.1.peg.3654,fig|224308.1.peg.3620,fig|224308.1.peg.3619,fig|224308.1.peg.3610,fig…
271-Bsub	39	fig|224308.1.peg.4088,fig|224308.1.peg.4085,fig|224308.1.peg.4082,fig|224308.1.peg.4050,fig|224308.1.peg.3960,fig|224308.1.peg.3729,fig|224308.1.peg.3702,fig|224308.1.peg.3638,fig|224308.1.peg.3267,fig|224308.1.peg.3217,fig|224308.1.peg.3166,fig|224308.1.peg.2987,fig|224308.1.peg.2957,fig|224308.1.peg.2945,fig|224308.1.peg.2890,fig|224308.1.peg.2791,fig|224308.1.peg.2759,fig|224308.1.peg.2752,fig…
Pyridoxine_regulons	11	fig|224308.1.peg.3929,fig|224308.1.peg.3807,fig|224308.1.peg.3775,fig|224308.1.peg.1880,fig|224308.1.peg.957,fig|224308.1.peg.537,fig|224308.1.peg.523,fig|224308.1.peg.516,fig|224308.1.peg.390,fig|224308.1.peg.356,fig|224308.1.peg.310
Bsub-Spore-Coat	11	fig|224308.1.peg.3613,fig|224308.1.peg.2701,fig|224308.1.peg.2700,fig|224308.1.peg.2225,fig|224308.1.peg.1801,fig|224308.1.peg.1774,fig|224308.1.peg.1210,fig|224308.1.peg.1178,fig|224308.1.peg.1177,fig|224308.1.peg.1176,fig|224308.1.peg.630
Spore_Coat	11	fig|224308.1.peg.3613,fig|224308.1.peg.2701,fig|224308.1.peg.2700,fig|224308.1.peg.2225,fig|224308.1.peg.1801,fig|224308.1.peg.1774,fig|224308.1.peg.1210,fig|224308.1.peg.1178,fig|224308.1.peg.1177,fig|224308.1.peg.1176,fig|224308.1.peg.630
DNA_repair	10	fig|224308.1.peg.3638,fig|224308.1.peg.3638,fig|224308.1.peg.3638,fig|224308.1.peg.3624,fig|224308.1.peg.2220,fig|224308.1.peg.2040,fig|224308.1.peg.1708,fig|224308.1.peg.1183,fig|224308.1.peg.1065,fig|224308.1.peg.4
Phage_experimental	10	fig|224308.1.peg.3638,fig|224308.1.peg.2145,fig|224308.1.peg.2144,fig|224308.1.peg.2143,fig|224308.1.peg.2142,fig|224308.1.peg.2139,fig|224308.1.peg.2138,fig|224308.1.peg.2136,fig|224308.1.peg.2135,fig|224308.1.peg.2134
COG3533	9	fig|224308.1.peg.3917,fig|224308.1.peg.3402,fig|224308.1.peg.2884,fig|224308.1.peg.2880,fig|224308.1.peg.2877,fig|224308.1.peg.2876,fig|224308.1.peg.1761,fig|224308.1.peg.702,fig|224308.1.peg.699
Glutamine	8	fig|224308.1.peg.3997,fig|224308.1.peg.3785,fig|224308.1.peg.3775,fig|224308.1.peg.2683,fig|224308.1.peg.1750,fig|224308.1.peg.957,fig|224308.1.peg.537,fig|224308.1.peg.270
_Glutamate	8	fig|224308.1.peg.3997,fig|224308.1.peg.3785,fig|224308.1.peg.3775,fig|224308.1.peg.2683,fig|224308.1.peg.1750,fig|224308.1.peg.957,fig|224308.1.peg.537,fig|224308.1.peg.270
_Aspartate_and_Asparagine_Biosynthesis	8	fig|224308.1.peg.3997,fig|224308.1.peg.3785,fig|224308.1.peg.3775,fig|224308.1.peg.2683,fig|224308.1.peg.1750,fig|224308.1.peg.957,fig|224308.1.peg.537,fig|224308.1.peg.270
L-rhamnose_utilization	8	fig|224308.1.peg.3917,fig|224308.1.peg.3124,fig|224308.1.peg.706,fig|224308.1.peg.705,fig|224308.1.peg.702,fig|224308.1.peg.699,fig|224308.1.peg.698,fig|224308.1.peg.697
Sporulation_gene_orphans	8	fig|224308.1.peg.3704,fig|224308.1.peg.3649,fig|224308.1.peg.2809,fig|224308.1.peg.2641,fig|224308.1.peg.2358,fig|224308.1.peg.1583,fig|224308.1.peg.1451,fig|224308.1.peg.1401
Bacillus_Sporulation_Killing_Factor_A_Biosynthetic_Cluster	8	fig|224308.1.peg.198,fig|224308.1.peg.197,fig|224308.1.peg.196,fig|224308.1.peg.195,fig|224308.1.peg.194,fig|224308.1.peg.193,fig|224308.1.peg.192,fig|224308.1.peg.191
Sialic_Acid_Metabolism	7	fig|224308.1.peg.3792,fig|224308.1.peg.3790,fig|224308.1.peg.2709,fig|224308.1.peg.2708,fig|224308.1.peg.2707,fig|224308.1.peg.190,fig|224308.1.peg.178
PROSC	7	fig|224308.1.peg.3775,fig|224308.1.peg.2850,fig|224308.1.peg.1293,fig|224308.1.peg.957,fig|224308.1.peg.537,fig|224308.1.peg.190,fig|224308.1.peg.178
Inositol_catabolism	6	fig|224308.1.peg.3986,fig|224308.1.peg.3975,fig|224308.1.peg.3974,fig|224308.1.peg.3972,fig|224308.1.peg.1469,fig|224308.1.peg.623
Inositol_utilization	6	fig|224308.1.peg.3986,fig|224308.1.peg.3975,fig|224308.1.peg.3974,fig|224308.1.peg.3972,fig|224308.1.peg.1469,fig|224308.1.peg.623
Queuosine-Archaeosine_Biosynthesis	6	fig|224308.1.peg.3929,fig|224308.1.peg.1880,fig|224308.1.peg.523,fig|224308.1.peg.516,fig|224308.1.peg.356,fig|224308.1.peg.335
Poly-gamma-glutamate_biosynthesis	6	fig|224308.1.peg.3597,fig|224308.1.peg.3596,fig|224308.1.peg.3595,fig|224308.1.peg.3594,fig|224308.1.peg.3593,fig|224308.1.peg.2683
Experimental-COG3533	6	fig|224308.1.peg.3402,fig|224308.1.peg.2884,fig|224308.1.peg.2880,fig|224308.1.peg.2879,fig|224308.1.peg.2877,fig|224308.1.peg.2876
P_uptake_(cyanobacteria)	6	fig|224308.1.peg.3307,fig|224308.1.peg.2645,fig|224308.1.peg.1226,fig|224308.1.peg.574,fig|224308.1.peg.376,fig|224308.1.peg.201
pyrimidine_conversions_v2	5	fig|224308.1.peg.4088,fig|224308.1.peg.4085,fig|224308.1.peg.3217,fig|224308.1.peg.1772,fig|224308.1.peg.919
Cobalt-zinc-cadmium_resistance	5	fig|224308.1.peg.3929,fig|224308.1.peg.1880,fig|224308.1.peg.523,fig|224308.1.peg.516,fig|224308.1.peg.356
Bacilysin_biosynthesis	5	fig|224308.1.peg.3780,fig|224308.1.peg.3779,fig|224308.1.peg.3778,fig|224308.1.peg.3777,fig|224308.1.peg.3776
Proline	5	fig|224308.1.peg.3775,fig|224308.1.peg.3269,fig|224308.1.peg.1293,fig|224308.1.peg.957,fig|224308.1.peg.537
_4-hydroxyproline_uptake_and_utilization	5	fig|224308.1.peg.3775,fig|224308.1.peg.3269,fig|224308.1.peg.1293,fig|224308.1.peg.957,fig|224308.1.peg.537
Experimental-_Heme	5	fig|224308.1.peg.3702,fig|224308.1.peg.3346,fig|224308.1.peg.2820,fig|224308.1.peg.848,fig|224308.1.peg.521
Purine_Utilization	5	fig|224308.1.peg.3654,fig|224308.1.peg.3255,fig|224308.1.peg.3253,fig|224308.1.peg.3251,fig|224308.1.peg.1319
_bacterial	5	fig|224308.1.peg.3638,fig|224308.1.peg.3624,fig|224308.1.peg.2111,fig|224308.1.peg.1065,fig|224308.1.peg.743
Teichuronic_acid_biosynthesis	5	fig|224308.1.peg.3566,fig|224308.1.peg.3565,fig|224308.1.peg.3562,fig|224308.1.peg.3561,fig|224308.1.peg.3560
Gram_Positive_Competence	5	fig|224308.1.peg.3551,fig|224308.1.peg.2473,fig|224308.1.peg.2472,fig|224308.1.peg.2471,fig|224308.1.peg.1154
Bacillus_biofilm_matrix_protein_component_TasA_and_homologs	5	fig|224308.1.peg.3444,fig|224308.1.peg.2468,fig|224308.1.peg.2467,fig|224308.1.peg.2465,fig|224308.1.peg.2464
Transcription_initiation	5	fig|224308.1.peg.3426,fig|224308.1.peg.2686,fig|224308.1.peg.2641,fig|224308.1.peg.1650,fig|224308.1.peg.473
_bacterial_sigma_factors	5	fig|224308.1.peg.3426,fig|224308.1.peg.2686,fig|224308.1.peg.2641,fig|224308.1.peg.1650,fig|224308.1.peg.473
L-Arabinose_utilization	5	fig|224308.1.peg.3402,fig|224308.1.peg.2884,fig|224308.1.peg.2880,fig|224308.1.peg.2877,fig|224308.1.peg.2876
Mannose_Metabolism	5	fig|224308.1.peg.2709,fig|224308.1.peg.2708,fig|224308.1.peg.2707,fig|224308.1.peg.1201,fig|224308.1.peg.931
PTS_uptake_system_scrtach	5	fig|224308.1.peg.2709,fig|224308.1.peg.2708,fig|224308.1.peg.2228,fig|224308.1.peg.1393,fig|224308.1.peg.236
Flavohaemoglobin	5	fig|224308.1.peg.1469,fig|224308.1.peg.1306,fig|224308.1.peg.1209,fig|224308.1.peg.938,fig|224308.1.peg.752
Glycolysis_and_Gluconeogenesis	4	fig|224308.1.peg.4025,fig|224308.1.peg.1886,fig|224308.1.peg.1886,fig|224308.1.peg.394
Bacitracin_Stress_Response	4	fig|224308.1.peg.3969,fig|224308.1.peg.3319,fig|224308.1.peg.3318,fig|224308.1.peg.3316
Entner-Doudoroff_Pathway	4	fig|224308.1.peg.3888,fig|224308.1.peg.1303,fig|224308.1.peg.735,fig|224308.1.peg.394
Glycerolipid_and_Glycerophospholipid_Metabolism_in_Bacteria	4	fig|224308.1.peg.3888,fig|224308.1.peg.2879,fig|224308.1.peg.735,fig|224308.1.peg.230
Pyruvate_metabolism_II:_acetyl-CoA	4	fig|224308.1.peg.3888,fig|224308.1.peg.1463,fig|224308.1.peg.735,fig|224308.1.peg.434
_acetogenesis_from_pyruvate	4	fig|224308.1.peg.3888,fig|224308.1.peg.1463,fig|224308.1.peg.735,fig|224308.1.peg.434
Methionine_Salvage	4	fig|224308.1.peg.3775,fig|224308.1.peg.1364,fig|224308.1.peg.957,fig|224308.1.peg.537
Threonine_and_Homoserine_Biosynthesis	4	fig|224308.1.peg.3775,fig|224308.1.peg.2850,fig|224308.1.peg.957,fig|224308.1.peg.537
Respiratory_dehydrogenases_1	4	fig|224308.1.peg.3681,fig|224308.1.peg.3680,fig|224308.1.peg.3269,fig|224308.1.peg.2879
Late_competence	4	fig|224308.1.peg.3551,fig|224308.1.peg.2473,fig|224308.1.peg.2472,fig|224308.1.peg.2471
Flagellar_motility	4	fig|224308.1.peg.3521,fig|224308.1.peg.3426,fig|224308.1.peg.1650,fig|224308.1.peg.1344
Maltose_and_Maltodextrin_Utilization	4	fig|224308.1.peg.3469,fig|224308.1.peg.3463,fig|224308.1.peg.820,fig|224308.1.peg.287
CBSS-266117.6.peg.2476	4	fig|224308.1.peg.3255,fig|224308.1.peg.3253,fig|224308.1.peg.1319,fig|224308.1.peg.637
Putative_hemin_transporter	4	fig|224308.1.peg.3217,fig|224308.1.peg.2299,fig|224308.1.peg.959,fig|224308.1.peg.872
Thiamin_biosynthesis	4	fig|224308.1.peg.3102,fig|224308.1.peg.1582,fig|224308.1.peg.1326,fig|224308.1.peg.1325
Fructooligosaccharides(FOS)_and_Raffinose_Utilization	4	fig|224308.1.peg.3032,fig|224308.1.peg.3031,fig|224308.1.peg.3030,fig|224308.1.peg.3029
Fatty_Acid_Biosynthesis_FASII	4	fig|224308.1.peg.2945,fig|224308.1.peg.1714,fig|224308.1.peg.1173,fig|224308.1.peg.864
L-Cystine_Uptake_and_Metabolism	4	fig|224308.1.peg.2943,fig|224308.1.peg.2938,fig|224308.1.peg.2936,fig|224308.1.peg.913
Acetoin	4	fig|224308.1.peg.2834,fig|224308.1.peg.808,fig|224308.1.peg.728,fig|224308.1.peg.624
_butanediol_metabolism	4	fig|224308.1.peg.2834,fig|224308.1.peg.808,fig|224308.1.peg.728,fig|224308.1.peg.624
PTS_uptake_system_scratch	4	fig|224308.1.peg.2709,fig|224308.1.peg.2708,fig|224308.1.peg.2228,fig|224308.1.peg.1393
cAMP_signaling_in_bacteria	4	fig|224308.1.peg.2695,fig|224308.1.peg.2694,fig|224308.1.peg.1916,fig|224308.1.peg.298
CBSS-176299.4.peg.1292	4	fig|224308.1.peg.2467,fig|224308.1.peg.2335,fig|224308.1.peg.1443,fig|224308.1.peg.402
Signal_peptidase	4	fig|224308.1.peg.2467,fig|224308.1.peg.2335,fig|224308.1.peg.1443,fig|224308.1.peg.402
D-Galacturonate_and_D-Glucuronate_Utilization	4	fig|224308.1.peg.2217,fig|224308.1.peg.2214,fig|224308.1.peg.1238,fig|224308.1.peg.1237
tRNA_cmo5U_synthesis	4	fig|224308.1.peg.2054,fig|224308.1.peg.1892,fig|224308.1.peg.1869,fig|224308.1.peg.317
Carbonate_Biomineralization	4	fig|224308.1.peg.1720,fig|224308.1.peg.1027,fig|224308.1.peg.686,fig|224308.1.peg.532
CBSS-176280.1.peg.1561	4	fig|224308.1.peg.1447,fig|224308.1.peg.1305,fig|224308.1.peg.788,fig|224308.1.peg.785
Sporulation_draft	4	fig|224308.1.peg.1401,fig|224308.1.peg.1386,fig|224308.1.peg.1385,fig|224308.1.peg.1366
Formaldehyde_assimilation:_Ribulose_monophosphate_pathway	4	fig|224308.1.peg.1303,fig|224308.1.peg.348,fig|224308.1.peg.190,fig|224308.1.peg.178
ABC_transporter_dipeptide_(TC_3.A.1.5.2)	4	fig|224308.1.peg.1298,fig|224308.1.peg.1297,fig|224308.1.peg.1296,fig|224308.1.peg.1295
Neotrehalosadiamine_(NTD)_Biosynthesis_Operon	4	fig|224308.1.peg.1056,fig|224308.1.peg.1055,fig|224308.1.peg.1054,fig|224308.1.peg.1053
Bacterial_Cytoskeleton	3	fig|224308.1.peg.4103,fig|224308.1.peg.2808,fig|224308.1.peg.1449
NAD_and_NADP_cofactor_biosynthesis_global	3	fig|224308.1.peg.4029,fig|224308.1.peg.3656,fig|224308.1.peg.314
RNA_methylation	3	fig|224308.1.peg.4029,fig|224308.1.peg.3906,fig|224308.1.peg.2752
tRNA_modification_Bacteria	3	fig|224308.1.peg.4029,fig|224308.1.peg.3702,fig|224308.1.peg.2752
Polyhydroxybutyrate_metabolism	3	fig|224308.1.peg.3905,fig|224308.1.peg.3904,fig|224308.1.peg.3903
Lysine_fermentation	3	fig|224308.1.peg.3904,fig|224308.1.peg.3903,fig|224308.1.peg.452
Terminal_cytochrome_oxidases	3	fig|224308.1.peg.3878,fig|224308.1.peg.3822,fig|224308.1.peg.3075
Aminotransferases:Aromatic_Pathway_and_More	3	fig|224308.1.peg.3775,fig|224308.1.peg.957,fig|224308.1.peg.537
_A_work_in_progress	3	fig|224308.1.peg.3775,fig|224308.1.peg.957,fig|224308.1.peg.537
Aspartate_aminotransferase	3	fig|224308.1.peg.3775,fig|224308.1.peg.957,fig|224308.1.peg.537
Iron-sulfur_proteins_catalog_experimental	3	fig|224308.1.peg.3735,fig|224308.1.peg.3678,fig|224308.1.peg.3269
Pyruvate_metabolism_I:_anaplerotic_reactions	3	fig|224308.1.peg.3711,fig|224308.1.peg.3161,fig|224308.1.peg.1886
_PEP	3	fig|224308.1.peg.3711,fig|224308.1.peg.3161,fig|224308.1.peg.1886
LMPTP_YwlE_cluster	3	fig|224308.1.peg.3702,fig|224308.1.peg.3701,fig|224308.1.peg.788
Formate_hydrogenase	3	fig|224308.1.peg.3678,fig|224308.1.peg.2726,fig|224308.1.peg.1218
_bacterial_RecFOR_pathway	3	fig|224308.1.peg.3638,fig|224308.1.peg.2040,fig|224308.1.peg.4
rRNA_methylation_in_clusters	3	fig|224308.1.peg.3610,fig|224308.1.peg.2759,fig|224308.1.peg.1770
Photorespiration_(oxidative_C2_cycle)	3	fig|224308.1.peg.3474,fig|224308.1.peg.1860,fig|224308.1.peg.1750
CBSS-296591.1.peg.2330	3	fig|224308.1.peg.3431,fig|224308.1.peg.1985,fig|224308.1.peg.729
N-linked_Glycosylation_in_Bacteria	3	fig|224308.1.peg.3431,fig|224308.1.peg.3429,fig|224308.1.peg.1985
Flagellum	3	fig|224308.1.peg.3426,fig|224308.1.peg.1650,fig|224308.1.peg.1627
Small_Multidrug_Resistance	3	fig|224308.1.peg.3363,fig|224308.1.peg.1734,fig|224308.1.peg.812
Multiple_resistance_and_pH-related_antiporter_Mrp	3	fig|224308.1.peg.3167,fig|224308.1.peg.3166,fig|224308.1.peg.3112
ECF_class_transporters	3	fig|224308.1.peg.3102,fig|224308.1.peg.2309,fig|224308.1.peg.1325
Coproporphyrinogen_III_oxidases_Experimental	3	fig|224308.1.peg.2820,fig|224308.1.peg.848,fig|224308.1.peg.521
tRNA_aminoacylation	3	fig|224308.1.peg.2759,fig|224308.1.peg.2530,fig|224308.1.peg.2529
Superpathway_of_cysteine_biosynthesis	3	fig|224308.1.peg.2689,fig|224308.1.peg.1879,fig|224308.1.peg.1559
Peptidoglycan_Biosynthesis	3	fig|224308.1.peg.2683,fig|224308.1.peg.1839,fig|224308.1.peg.1750
Peptidoglycan_Biosynthesis_experimental	3	fig|224308.1.peg.2683,fig|224308.1.peg.1839,fig|224308.1.peg.1750
Small_acid-soluble_spore_proteins	3	fig|224308.1.peg.1999,fig|224308.1.peg.975,fig|224308.1.peg.865
Folate_Biosynthesis	3	fig|224308.1.peg.1772,fig|224308.1.peg.335,fig|224308.1.peg.165
Oxidative_stress	3	fig|224308.1.peg.1317,fig|224308.1.peg.938,fig|224308.1.peg.872
CBSS-176279.3.peg.1262	3	fig|224308.1.peg.997,fig|224308.1.peg.996,fig|224308.1.peg.995
COG2509	3	fig|224308.1.peg.931,fig|224308.1.peg.190,fig|224308.1.peg.178
SigmaB_stress_responce_regulation	3	fig|224308.1.peg.718,fig|224308.1.peg.474,fig|224308.1.peg.473
Gamma-aminobutyrate_(GABA)_shunt	3	fig|224308.1.peg.631,fig|224308.1.peg.392,fig|224308.1.peg.390
Hydroxyaromatic_decarboxylase_family	3	fig|224308.1.peg.366,fig|224308.1.peg.365,fig|224308.1.peg.364
Acid_resistance_mechanisms	3	fig|224308.1.peg.246,fig|224308.1.peg.245,fig|224308.1.peg.243
Cell_Division_Subsystem_including_YidCD	2	fig|224308.1.peg.4103,fig|224308.1.peg.4
Two_cell_division_clusters_relating_to_chromosome_partitioning	2	fig|224308.1.peg.4103,fig|224308.1.peg.1597
DNA-replication	2	fig|224308.1.peg.4050,fig|224308.1.peg.2628
Hypothetical_DUF454	2	fig|224308.1.peg.4050,fig|224308.1.peg.4029
SA:14-24	2	fig|224308.1.peg.4050,fig|224308.1.peg.4029
rRNA_modification_Bacteria	2	fig|224308.1.peg.4029,fig|224308.1.peg.3906
Murein_hydrolase_regulation_and_cell_death	2	fig|224308.1.peg.4008,fig|224308.1.peg.3369
Beta-Glucoside_Metabolism	2	fig|224308.1.peg.3912,fig|224308.1.peg.3865
Xanthine_Metabolism_in_Bacteria	2	fig|224308.1.peg.3907,fig|224308.1.peg.637
Benzoate_catabolism	2	fig|224308.1.peg.3904,fig|224308.1.peg.3903
Serine-glyoxylate_cycle	2	fig|224308.1.peg.3904,fig|224308.1.peg.716
Acetyl-CoA_fermentation_to_Butyrate	2	fig|224308.1.peg.3903,fig|224308.1.peg.452
Methylglyoxal_Metabolism	2	fig|224308.1.peg.3888,fig|224308.1.peg.735
Cytochrome_c_oxidases_d@O_copy	2	fig|224308.1.peg.3878,fig|224308.1.peg.3822
Lactose_and_Galactose_Uptake_and_Utilization	2	fig|224308.1.peg.3825,fig|224308.1.peg.708
CMP-N-acetylneuraminate_Biosynthesis	2	fig|224308.1.peg.3792,fig|224308.1.peg.3790
Rhamnose_containing_glycans	2	fig|224308.1.peg.3789,fig|224308.1.peg.3437
Ammonium_metabolism_H._pylori	2	fig|224308.1.peg.3785,fig|224308.1.peg.270
CobW	2	fig|224308.1.peg.3702,fig|224308.1.peg.335
XXBobCopyTrmE	2	fig|224308.1.peg.3678,fig|224308.1.peg.2791
Hydantoin_metabolism	2	fig|224308.1.peg.3654,fig|224308.1.peg.3247
Teichoic_and_lipoteichoic_acids_biosynthesis	2	fig|224308.1.peg.3575,fig|224308.1.peg.3574
Glycolate	2	fig|224308.1.peg.3474,fig|224308.1.peg.1860
_glyoxylate_interconversions	2	fig|224308.1.peg.3474,fig|224308.1.peg.1860
CBSS-1352.1.peg.856	2	fig|224308.1.peg.3446,fig|224308.1.peg.834
D-gluconate_and_ketogluconates_metabolism	2	fig|224308.1.peg.3346,fig|224308.1.peg.394
ABC_transporter_ferrichrome_(TC_3.A.1.14.3)	2	fig|224308.1.peg.3338,fig|224308.1.peg.3337
Regulation_of_Oxidative_Stress_Response	2	fig|224308.1.peg.3329,fig|224308.1.peg.1945
CBSS-315749.4.peg.3658	2	fig|224308.1.peg.3281,fig|224308.1.peg.551
Methionine_Biosynthesis	2	fig|224308.1.peg.3280,fig|224308.1.peg.3045
Methionine_Degradation	2	fig|224308.1.peg.3280,fig|224308.1.peg.3045
Pyruvate_Alanine_Serine_Interconversions	2	fig|224308.1.peg.3269,fig|224308.1.peg.562
Allantoin_Utilization	2	fig|224308.1.peg.3259,fig|224308.1.peg.3247
Molybdopterin_cytosine_dinucleotide	2	fig|224308.1.peg.3255,fig|224308.1.peg.3253
Glycine_reductase	2	fig|224308.1.peg.3217,fig|224308.1.peg.551
_sarcosine_reductase_and_betaine_reductase	2	fig|224308.1.peg.3217,fig|224308.1.peg.551
pyrimidine_conversions	2	fig|224308.1.peg.3217,fig|224308.1.peg.1772
Sodium_Hydrogen_Antiporter	2	fig|224308.1.peg.3167,fig|224308.1.peg.3166
Hyperosmotic_potassium_uptake	2	fig|224308.1.peg.3112,fig|224308.1.peg.1352
Potassium_homeostasis	2	fig|224308.1.peg.3112,fig|224308.1.peg.2649
Potassium_homeostasis_Pavel	2	fig|224308.1.peg.3112,fig|224308.1.peg.2649
Siderophores_of_catechol_family_-_scratch	2	fig|224308.1.peg.3086,fig|224308.1.peg.507
Bacterial_short_NadE	2	fig|224308.1.peg.2957,fig|224308.1.peg.314
COG1399	2	fig|224308.1.peg.2945,fig|224308.1.peg.1714
Bacterial_Cell_Division	2	fig|224308.1.peg.2808,fig|224308.1.peg.1597
Test2	2	fig|224308.1.peg.2791,fig|224308.1.peg.2752
At5g37530	2	fig|224308.1.peg.2759,fig|224308.1.peg.2752
EGS_prediction	2	fig|224308.1.peg.2759,fig|224308.1.peg.150
Fructose_utilization	2	fig|224308.1.peg.2709,fig|224308.1.peg.2708
CBSS-393121.3.peg.2760	2	fig|224308.1.peg.2695,fig|224308.1.peg.2694
DNA-binding_regulatory_proteins	2	fig|224308.1.peg.2689,fig|224308.1.peg.1879
_strays	2	fig|224308.1.peg.2689,fig|224308.1.peg.1879
Nitric_oxide_synthase	2	fig|224308.1.peg.2676,fig|224308.1.peg.1727
Arsenic_resistance	2	fig|224308.1.peg.2583,fig|224308.1.peg.534
_Gly	2	fig|224308.1.peg.2530,fig|224308.1.peg.2529
Bacterial_Endolysins:_autolysins	2	fig|224308.1.peg.2423,fig|224308.1.peg.2147
_phage	2	fig|224308.1.peg.2423,fig|224308.1.peg.2147
_and_phage-like_lysins	2	fig|224308.1.peg.2423,fig|224308.1.peg.2147
Riboflavin	2	fig|224308.1.peg.2332,fig|224308.1.peg.2309
_FMN_and_FAD_metabolism	2	fig|224308.1.peg.2332,fig|224308.1.peg.2309
Trehalose_Uptake_and_Utilization	2	fig|224308.1.peg.2228,fig|224308.1.peg.1052
Metallocarboxypeptidases_(EC_3.4.17.-)	2	fig|224308.1.peg.2213,fig|224308.1.peg.1839
COG1272_Experimental	2	fig|224308.1.peg.2185,fig|224308.1.peg.2180
Ammonia_assimilation	2	fig|224308.1.peg.2184,fig|224308.1.peg.1750
ZZ_gjo_need_homes	2	fig|224308.1.peg.2167,fig|224308.1.peg.1165
Murein_Hydrolases	2	fig|224308.1.peg.2141,fig|224308.1.peg.1839
_including_Archaeal_enzymes	2	fig|224308.1.peg.1886,fig|224308.1.peg.394
Anaerobic_respiratory_reductases	2	fig|224308.1.peg.1861,fig|224308.1.peg.452
COG0523	2	fig|224308.1.peg.1839,fig|224308.1.peg.335
Spore_germination	2	fig|224308.1.peg.1781,fig|224308.1.peg.261
Gln_synthetase_and_NAD_synthetase	2	fig|224308.1.peg.1750,fig|224308.1.peg.314
Biotin_biosynthesis	2	fig|224308.1.peg.1720,fig|224308.1.peg.1027
n-Phenylalkanoic_acid_degradation	2	fig|224308.1.peg.1720,fig|224308.1.peg.1027
Inorganic_Sulfur_Assimilation	2	fig|224308.1.peg.1560,fig|224308.1.peg.1559
Dehydrogenase_complexes	2	fig|224308.1.peg.1463,fig|224308.1.peg.808
Glutaredoxins	2	fig|224308.1.peg.1306,fig|224308.1.peg.387
Alginate_metabolism	2	fig|224308.1.peg.1237,fig|224308.1.peg.931
ABC_transporter_oligopeptide_(TC_3.A.1.5.1)	2	fig|224308.1.peg.1141,fig|224308.1.peg.1059
At5g48545_and_At3g56490_At1g31160	2	fig|224308.1.peg.995,fig|224308.1.peg.72
EcsAB_transporter_affecting_expression_and_secretion_of_secretory_preproteins	2	fig|224308.1.peg.995,fig|224308.1.peg.72
Peptidyl-prolyl_cis-trans_isomerase	2	fig|224308.1.peg.995,fig|224308.1.peg.72
LMPTP_YfkJ_cluster	2	fig|224308.1.peg.789,fig|224308.1.peg.788
UDP-N-acetylmuramate_from_Fructose-6-phosphate_Biosynthesis	2	fig|224308.1.peg.190,fig|224308.1.peg.178
Programmed_frameshift	1	fig|224308.1.peg.4116
CBSS-257314.1.peg.488	1	fig|224308.1.peg.4113
CBSS-279010.5.peg.3195	1	fig|224308.1.peg.4113
uridine_kinase_cluster_1	1	fig|224308.1.peg.4113
CBSS-280477.3.peg.4612	1	fig|224308.1.peg.4103
Plasmid_replication	1	fig|224308.1.peg.4103
RNA_modification_and_chromosome_partitioning_cluster	1	fig|224308.1.peg.4103
Streptothricin_resistance	1	fig|224308.1.peg.4080
CBSS-262719.3.peg.410	1	fig|224308.1.peg.4050
Iojap	1	fig|224308.1.peg.4029
Ribosome_biogenesis_bacterial	1	fig|224308.1.peg.4029
Calvin-Benson_cycle	1	fig|224308.1.peg.4025
CBSS-342610.3.peg.1536	1	fig|224308.1.peg.3994
Protein_chaperones	1	fig|224308.1.peg.3987
Ethanolamine_utilization	1	fig|224308.1.peg.3950
Histidine_Degradation	1	fig|224308.1.peg.3944
Histidine_transporter_and_regulator	1	fig|224308.1.peg.3944
Citrate_Metabolism	1	fig|224308.1.peg.3911
_Transport	1	fig|224308.1.peg.3911
_and_Regulation	1	fig|224308.1.peg.3911
Deoxyribose_and_Deoxynucleoside_Catabolism	1	fig|224308.1.peg.3907
Nucleoside_Catabolism_cluster	1	fig|224308.1.peg.3907
Catechol_branch_of_beta-ketoadipate_pathway	1	fig|224308.1.peg.3904
HMG-CoA	1	fig|224308.1.peg.3904
Leucine_Degradation_and_HMG-CoA_Metabolism	1	fig|224308.1.peg.3904
Glutathione:_Biosynthesis_and_gamma-glutamyl_cycle	1	fig|224308.1.peg.3897
Terminal_cytochrome_d_ubiquinol_oxidases	1	fig|224308.1.peg.3878
Terminal_AA3-600_quinol_oxidase	1	fig|224308.1.peg.3822
Lipopolysaccharide_biosynthesis_2	1	fig|224308.1.peg.3789
dTDP-rhamnose_synthesis	1	fig|224308.1.peg.3789
Glutamate_dehydrogenases	1	fig|224308.1.peg.3785
Nitrate_and_nitrite_ammonification	1	fig|224308.1.peg.3735
YrdC-YciO-Sua5_protein_family	1	fig|224308.1.peg.3702
tRNA_modification_Archaea	1	fig|224308.1.peg.3702
tRNA_modification_position_37	1	fig|224308.1.peg.3702
TrmE_experimental	1	fig|224308.1.peg.3678
G3E_family_of_P-loop_GTPases_(metallocenter_biosynthesis)	1	fig|224308.1.peg.3673
Urea_decomposition	1	fig|224308.1.peg.3673
Urease_subunits	1	fig|224308.1.peg.3673
Sporulation-related_Hypotheticals	1	fig|224308.1.peg.3649
_bacterial_UmuCD_system	1	fig|224308.1.peg.3638
Aromatic_Amin_Catabolism	1	fig|224308.1.peg.3615
Alpha-acetolactate_operon	1	fig|224308.1.peg.3609
D-ribose_utilization	1	fig|224308.1.peg.3603
At4g38090	1	fig|224308.1.peg.3551
Glycerate_metabolism	1	fig|224308.1.peg.3474
Glyoxylate-Hydroxypyruvate_Conversion	1	fig|224308.1.peg.3474
CBSS-316057.3.peg.1308	1	fig|224308.1.peg.3426
Signal_transduction_module_[RsbQ_hydrolase_-_PAS_domain]	1	fig|224308.1.peg.3416
HtrA_and_Sec_secretion	1	fig|224308.1.peg.3369
Siderophores_of_hydroxamate_family	1	fig|224308.1.peg.3338
VraSR_Two-Component_Regulatory_System	1	fig|224308.1.peg.3316
Thioredoxin-disulfide_reductase	1	fig|224308.1.peg.3217
CBSS-269801.1.peg.2186	1	fig|224308.1.peg.3183
LOS_core_oligosaccharide_biosynthesis	1	fig|224308.1.peg.3091
Menaquinone_and_Phylloquinone_Biosynthesis	1	fig|224308.1.peg.3086
Conserved_gene_cluster_associated_with_Met-tRNA_formyltransferase	1	fig|224308.1.peg.3075
CBSS-246196.1.peg.364	1	fig|224308.1.peg.2945
CBSS-323850.3.peg.3269	1	fig|224308.1.peg.2897
Translation_initiation_factors_bacterial	1	fig|224308.1.peg.2890
Archaeal_lipids	1	fig|224308.1.peg.2879
Lysine_Biosynthesis_DAP_Pathway	1	fig|224308.1.peg.2850
Ton_and_Tol_transport_systems	1	fig|224308.1.peg.2845
Branched-Chain_Amino_Acid_Biosynthesis	1	fig|224308.1.peg.2834
Heme_and_Siroheme_Biosynthesis	1	fig|224308.1.peg.2820
Heme_temp_review	1	fig|224308.1.peg.2820
CBSS-354.1.peg.2917	1	fig|224308.1.peg.2808
At2g25830	1	fig|224308.1.peg.2785
RuvABC_plus_a_hypothetical	1	fig|224308.1.peg.2785
Histidine_Biosynthesis	1	fig|224308.1.peg.2759
Stringent_Response	1	fig|224308.1.peg.2759
_(p)ppGpp_metabolism	1	fig|224308.1.peg.2759
_His	1	fig|224308.1.peg.2759
mnm5U34_biosynthesis_bacteria	1	fig|224308.1.peg.2752
tRNAmodification_position_34	1	fig|224308.1.peg.2752
Glutathione-regulated_potassium-efflux_system_and_associated_functions	1	fig|224308.1.peg.2649
SA_hypothetical	1	fig|224308.1.peg.2527
CBSS-288681.3.peg.1039	1	fig|224308.1.peg.2463
At3g21300	1	fig|224308.1.peg.2404
Experimental-FO	1	fig|224308.1.peg.2332
Chorismate_Synthesis	1	fig|224308.1.peg.2312
Common_Pathway_For_Synthesis_of_Aromatic_Compounds_(DAHP_synthase_to_chorismate)	1	fig|224308.1.peg.2312
Quinate_degradation	1	fig|224308.1.peg.2312
Control_of_cell_elongation_-_division_cycle_in_Bacilli	1	fig|224308.1.peg.2224
At1g48360	1	fig|224308.1.peg.2220
_bacterial_DinG_and_relatives	1	fig|224308.1.peg.2220
Cold_shock	1	fig|224308.1.peg.2199
_CspA_family_of_proteins	1	fig|224308.1.peg.2199
DNA_structural_proteins	1	fig|224308.1.peg.2111
DNA_Repair_Base_Excision	1	fig|224308.1.peg.2055
Ribonucleotide_reduction	1	fig|224308.1.peg.2012
Legionaminic_Acid_Biosynthesis	1	fig|224308.1.peg.1985
Omega_peptidases_(EC_3.4.19.-)	1	fig|224308.1.peg.1946
DMT_transporter	1	fig|224308.1.peg.1880
CBSS-84588.1.peg.1247	1	fig|224308.1.peg.1839
DNA_topoisomerases	1	fig|224308.1.peg.1813
_Type_II	1	fig|224308.1.peg.1813
_ATP-dependent	1	fig|224308.1.peg.1813
Resistance_to_fluoroquinolones	1	fig|224308.1.peg.1813
Dihydrofolate_reductases	1	fig|224308.1.peg.1772
Housecleaning_nucleoside_triphosphate_pyrophosphatases	1	fig|224308.1.peg.1770
Nudix_proteins_(nucleoside_triphosphate_hydrolases)	1	fig|224308.1.peg.1770
Xylose_utilization	1	fig|224308.1.peg.1761
Glutamine_synthetases	1	fig|224308.1.peg.1750
Hfl_operon	1	fig|224308.1.peg.1738
Polyadenylation_bacterial	1	fig|224308.1.peg.1738
_bacterial_MutL-MutS_system	1	fig|224308.1.peg.1708
Universal_GTPases	1	fig|224308.1.peg.1597
A_Gram-positive_cluster_that_relates_ribosomal_protein_L28P_to_a_set_of_uncharacterized_proteins	1	fig|224308.1.peg.1582
PnuC-like_transporters	1	fig|224308.1.peg.1582
Cysteine_Biosynthesis	1	fig|224308.1.peg.1559
Experimental_Sulfur_transfer_Archaea	1	fig|224308.1.peg.1559
Metalloendopeptidases_(EC_3.4.24.-)	1	fig|224308.1.peg.1472
CBSS-1313.3.peg.147	1	fig|224308.1.peg.1469
TCA_Cycle	1	fig|224308.1.peg.1463
Aminopeptidases_(EC_3.4.11.-)	1	fig|224308.1.peg.1447
Flavodoxin	1	fig|224308.1.peg.1417
Mannitol_Utilization	1	fig|224308.1.peg.1393
Omega-amidase	1	fig|224308.1.peg.1364
Purine_conversions	1	fig|224308.1.peg.1319
Bacterial_hemoglobins	1	fig|224308.1.peg.1306
Dimethylarginine_metabolism	1	fig|224308.1.peg.1304
Pentose_phosphate_pathway	1	fig|224308.1.peg.1303
Bacterial_Chemotaxis	1	fig|224308.1.peg.1298
Proline_Synthesis	1	fig|224308.1.peg.1293
Glyoxylate_bypass	1	fig|224308.1.peg.1233
Melibiose_Utilization	1	fig|224308.1.peg.1232
Broadly_distributed_proteins_not_in_subsystems	1	fig|224308.1.peg.1226
Biogenesis_of_cytochrome_c_oxidases	1	fig|224308.1.peg.1209
CBSS-196164.1.peg.1690	1	fig|224308.1.peg.1209
CBSS-316057.3.peg.563	1	fig|224308.1.peg.1209
YgfZ-Iron	1	fig|224308.1.peg.1209
_bacterial_UvrD_and_related_helicases	1	fig|224308.1.peg.1183
COG0451	1	fig|224308.1.peg.1158
Fe-S_cluster_assembly	1	fig|224308.1.peg.1116
Iron-sulfur_cluster_assembly	1	fig|224308.1.peg.1116
Scaffold_proteins_for_[4Fe-4S]_cluster_assembly_(MRP_family)	1	fig|224308.1.peg.1116
coenzyme_M_biosynthesis	1	fig|224308.1.peg.1095
At3g61080_homolog	1	fig|224308.1.peg.1080
CBSS-320388.3.peg.3759	1	fig|224308.1.peg.1080
COG3380_COG2907	1	fig|224308.1.peg.1080
Carotenoids	1	fig|224308.1.peg.1080
Proteorhodopsin	1	fig|224308.1.peg.1080
Sex_pheromones_in_Enterococcus_faecalis_and_other_Firmicutes	1	fig|224308.1.peg.1059
Phosphoglycerate_mutase_protein_family	1	fig|224308.1.peg.1034
Protein_degradation	1	fig|224308.1.peg.1020
Glycerol_and_Glycerol-3-phosphate_Uptake_and_Utilization	1	fig|224308.1.peg.962
Phenylalanine_and_Tyrosine_Branches_from_Chorismate	1	fig|224308.1.peg.957
Phenylalanine_and_Tyrosine_Branches_from_Chorismate_(Phoenix_copy)	1	fig|224308.1.peg.957
Nitrosative_stress	1	fig|224308.1.peg.938
Rrf2_family_transcriptional_regulators	1	fig|224308.1.peg.938
Perosamine_Synthesis_Vibrio	1	fig|224308.1.peg.931
Alkanesulfonate_assimilation	1	fig|224308.1.peg.885
Alkanesulfonates_Utilization	1	fig|224308.1.peg.885
Lipoic_acid_metabolism	1	fig|224308.1.peg.808
COG2363	1	fig|224308.1.peg.785
Polyglycerolphosphate_lipoteichoic_acid_biosynthesis	1	fig|224308.1.peg.771
Heme	1	fig|224308.1.peg.752
_hemin_uptake_and_utilization_systems_in_GramPositives	1	fig|224308.1.peg.752
ATP-dependent_RNA_helicases	1	fig|224308.1.peg.743
Galactosylceramide_and_Sulfatide_metabolism	1	fig|224308.1.peg.708
Lactose_utilization	1	fig|224308.1.peg.708
COG0523_and_iron	1	fig|224308.1.peg.688
CBSS-316273.3.peg.2378	1	fig|224308.1.peg.679
Bacterial_motility:Gliding	1	fig|224308.1.peg.672
D-Sorbitol(D-Glucitol)_and_L-Sorbose_Utilization	1	fig|224308.1.peg.616
Ribitol	1	fig|224308.1.peg.616
_Xylitol	1	fig|224308.1.peg.616
_Arabitol	1	fig|224308.1.peg.616
_Mannitol_and_Sorbitol_utilization	1	fig|224308.1.peg.616
GroEL_GroES	1	fig|224308.1.peg.603
Staphylococcal_pathogenicity_islands_SaPI	1	fig|224308.1.peg.603
Cluster-based_Subsystem_Grouping_Hypotheticals_-_perhaps_Proteosome_Related	1	fig|224308.1.peg.599
Twin-arginine_translocation_system	1	fig|224308.1.peg.599
Phosphate_metabolism	1	fig|224308.1.peg.574
Glycine_and_Serine_Utilization	1	fig|224308.1.peg.562
Chorismate:_Intermediate_for_synthesis_of_PAPA_antibiotics	1	fig|224308.1.peg.507
_PABA	1	fig|224308.1.peg.507
_anthranilate	1	fig|224308.1.peg.507
_3-hydroxyanthranilate_and_more.	1	fig|224308.1.peg.507
Biofilm_formation_in_Staphylococcus	1	fig|224308.1.peg.473
Methicillin_resistance_in_Staphylococci	1	fig|224308.1.peg.473
5-FCL-like_protein	1	fig|224308.1.peg.452
Butanol_Biosynthesis	1	fig|224308.1.peg.452
Isoleucine_degradation	1	fig|224308.1.peg.452
Valine_degradation	1	fig|224308.1.peg.452
CBSS-279010.5.peg.587	1	fig|224308.1.peg.408
Copper_homeostasis	1	fig|224308.1.peg.396
Threonine_degradation	1	fig|224308.1.peg.390
Proton-dependent_Peptide_Transporters	1	fig|224308.1.peg.368
COG1565	1	fig|224308.1.peg.335
COG3146_experimental	1	fig|224308.1.peg.335
Experimental-PTPS	1	fig|224308.1.peg.335
Folate_Biosynthesis_(Phoenix_copy)_	1	fig|224308.1.peg.335
Pterin_metabolism	1	fig|224308.1.peg.335
Pterin_metabolism_3	1	fig|224308.1.peg.335
Zinc_regulated_enzymes	1	fig|224308.1.peg.335
Menaquinone_Biosynthesis_via_Futalosine	1	fig|224308.1.peg.317
Menaquinone_Biosynthesis_via_Futalosine_--_gjo	1	fig|224308.1.peg.317
UbiE_methyltransferase_family	1	fig|224308.1.peg.317
NAD_regulation	1	fig|224308.1.peg.314
Transport_of_Zinc	1	fig|224308.1.peg.287
At5g11840_At5g67370	1	fig|224308.1.peg.270
D-galactarate	1	fig|224308.1.peg.251
_D-glucarate_and_D-glycerate_catabolism	1	fig|224308.1.peg.251
Serine_endopeptidase_(EC_3.4.21.-)	1	fig|224308.1.peg.225
Ribosome_SSU_bacterial	1	fig|224308.1.peg.150
DNA_replication_cluster_1	1	fig|224308.1.peg.4
Hypothetical_Coupled_to_RecF	1	fig|224308.1.peg.4

## Sheet: B. subtilis detail
Gene	GI	Subsystems
fig|224308.1.peg.4116	0	Programmed_frameshift
fig|224308.1.peg.4113	0	CBSS-257314.1.peg.488, CBSS-279010.5.peg.3195, uridine_kinase_cluster_1
fig|224308.1.peg.4103	16081149	Bacterial_Cytoskeleton, CBSS-280477.3.peg.4612, Cell_Division_Subsystem_including_YidCD, Plasmid_replication, RNA_modification_and_chromosome_partitioning_cluster, Two_cell_division_clusters_relating_to_chromosome_partitioning
fig|224308.1.peg.4088	16081134	271-Bsub, pyrimidine_conversions_v2
fig|224308.1.peg.4085	16081131	271-Bsub, pyrimidine_conversions_v2
fig|224308.1.peg.4082	16081128	271-Bsub
fig|224308.1.peg.4080	16081126	Streptothricin_resistance
fig|224308.1.peg.4068	16081114	Transporters_In_Models
fig|224308.1.peg.4050	16081096	271-Bsub, CBSS-262719.3.peg.410, DNA-replication, Hypothetical_DUF454, SA:14-24
fig|224308.1.peg.4029	16081075	Hypothetical_DUF454, Iojap, NAD_and_NADP_cofactor_biosynthesis_global, Ribosome_biogenesis_bacterial, RNA_methylation, rRNA_modification_Bacteria, SA:14-24, tRNA_modification_Bacteria
fig|224308.1.peg.4025	16081071	Calvin-Benson_cycle, Glycolysis_and_Gluconeogenesis
fig|224308.1.peg.4008	16081054	Murein_hydrolase_regulation_and_cell_death
fig|224308.1.peg.3997	16081043	_Aspartate_and_Asparagine_Biosynthesis, _Glutamate, Glutamine
fig|224308.1.peg.3994	16081040	CBSS-342610.3.peg.1536
fig|224308.1.peg.3987	16081033	Protein_chaperones
fig|224308.1.peg.3986	16081032	Inositol_catabolism, Inositol_utilization, Transporters_In_Models
fig|224308.1.peg.3975	16081021	Inositol_catabolism, Inositol_utilization
fig|224308.1.peg.3974	16081020	Inositol_catabolism, Inositol_utilization
fig|224308.1.peg.3972	16081018	Inositol_catabolism, Inositol_utilization
fig|224308.1.peg.3969	16081015	Bacitracin_Stress_Response
fig|224308.1.peg.3966	16081012	Transporters_In_Models
fig|224308.1.peg.3960	16081006	271-Bsub
fig|224308.1.peg.3950	16080996	Ethanolamine_utilization, Transporters_In_Models
fig|224308.1.peg.3944	16080990	Histidine_Degradation, Histidine_transporter_and_regulator
fig|224308.1.peg.3929	16080975	Cobalt-zinc-cadmium_resistance, Pyridoxine_regulons, Queuosine-Archaeosine_Biosynthesis
fig|224308.1.peg.3917	16080963	COG3533, L-rhamnose_utilization
fig|224308.1.peg.3912	16080958	Beta-Glucoside_Metabolism
fig|224308.1.peg.3911	16080957	_and_Regulation, _Transport, Citrate_Metabolism, Transporters_In_Models
fig|224308.1.peg.3907	16080953	Deoxyribose_and_Deoxynucleoside_Catabolism, Nucleoside_Catabolism_cluster, Transporters_In_Models, Xanthine_Metabolism_in_Bacteria
fig|224308.1.peg.3906	16080952	RNA_methylation, rRNA_modification_Bacteria
fig|224308.1.peg.3905	16080951	Polyhydroxybutyrate_metabolism
fig|224308.1.peg.3904	16080950	Benzoate_catabolism, Catechol_branch_of_beta-ketoadipate_pathway, HMG-CoA, Leucine_Degradation_and_HMG-CoA_Metabolism, Lysine_fermentation, Polyhydroxybutyrate_metabolism, Serine-glyoxylate_cycle
fig|224308.1.peg.3903	16080949	Acetyl-CoA_fermentation_to_Butyrate, Benzoate_catabolism, Lysine_fermentation, Polyhydroxybutyrate_metabolism
fig|224308.1.peg.3897	16080943	Glutathione:_Biosynthesis_and_gamma-glutamyl_cycle
fig|224308.1.peg.3888	16080934	_acetogenesis_from_pyruvate, Entner-Doudoroff_Pathway, Glycerolipid_and_Glycerophospholipid_Metabolism_in_Bacteria, Methylglyoxal_Metabolism, Pyruvate_metabolism_II:_acetyl-CoA
fig|224308.1.peg.3882	16080928	Transporters_In_Models
fig|224308.1.peg.3878	16080924	Cytochrome_c_oxidases_d@O_copy, Terminal_cytochrome_d_ubiquinol_oxidases, Terminal_cytochrome_oxidases, Transporters_In_Models
fig|224308.1.peg.3876	16080922	Transporters_In_Models
fig|224308.1.peg.3871	16080917	Transporters_In_Models
fig|224308.1.peg.3865	16080911	Beta-Glucoside_Metabolism
fig|224308.1.peg.3825	16080871	Lactose_and_Galactose_Uptake_and_Utilization
fig|224308.1.peg.3822	16080868	Cytochrome_c_oxidases_d@O_copy, Terminal_AA3-600_quinol_oxidase, Terminal_cytochrome_oxidases, Transporters_In_Models
fig|224308.1.peg.3811	16080857	Transporters_In_Models
fig|224308.1.peg.3807	16080853	Pyridoxine_regulons
fig|224308.1.peg.3792	16080838	CMP-N-acetylneuraminate_Biosynthesis, Sialic_Acid_Metabolism
fig|224308.1.peg.3790	16080836	CMP-N-acetylneuraminate_Biosynthesis, Sialic_Acid_Metabolism
fig|224308.1.peg.3789	16080835	dTDP-rhamnose_synthesis, Lipopolysaccharide_biosynthesis_2, Rhamnose_containing_glycans
fig|224308.1.peg.3785	16080831	_Aspartate_and_Asparagine_Biosynthesis, _Glutamate, Ammonium_metabolism_H._pylori, Glutamate_dehydrogenases, Glutamine
fig|224308.1.peg.3780	16080826	Bacilysin_biosynthesis
fig|224308.1.peg.3779	16080825	Bacilysin_biosynthesis
fig|224308.1.peg.3778	16080824	Bacilysin_biosynthesis
fig|224308.1.peg.3777	16080823	Bacilysin_biosynthesis
fig|224308.1.peg.3776	16080822	Bacilysin_biosynthesis
fig|224308.1.peg.3775	16080821	_4-hydroxyproline_uptake_and_utilization, _A_work_in_progress, _Aspartate_and_Asparagine_Biosynthesis, _Glutamate, Aminotransferases:Aromatic_Pathway_and_More, Aspartate_aminotransferase, Glutamine, Methionine_Salvage, Proline, PROSC, Pyridoxine_regulons, Threonine_and_Homoserine_Biosynthesis
fig|224308.1.peg.3745	16080791	Transporters_In_Models
fig|224308.1.peg.3735	16080781	Iron-sulfur_proteins_catalog_experimental, Nitrate_and_nitrite_ammonification, Transporters_In_Models
fig|224308.1.peg.3729	16080775	271-Bsub
fig|224308.1.peg.3711	16080757	_PEP, Pyruvate_metabolism_I:_anaplerotic_reactions
fig|224308.1.peg.3704	16080750	Sporulation_gene_orphans
fig|224308.1.peg.3702	16080748	271-Bsub, CobW, Experimental-_Heme, LMPTP_YwlE_cluster, tRNA_modification_Archaea, tRNA_modification_Bacteria, tRNA_modification_position_37, YrdC-YciO-Sua5_protein_family
fig|224308.1.peg.3701	16080747	LMPTP_YwlE_cluster
fig|224308.1.peg.3681	16080727	Respiratory_dehydrogenases_1
fig|224308.1.peg.3680	16080726	Respiratory_dehydrogenases_1
fig|224308.1.peg.3678	16080724	Formate_hydrogenase, Iron-sulfur_proteins_catalog_experimental, TrmE_experimental, XXBobCopyTrmE
fig|224308.1.peg.3673	16080719	G3E_family_of_P-loop_GTPases_(metallocenter_biosynthesis), Urea_decomposition, Urease_subunits
fig|224308.1.peg.3656	16080702	NAD_and_NADP_cofactor_biosynthesis_global
fig|224308.1.peg.3654	16080700	Hydantoin_metabolism, Purine_Utilization, Transporters_In_Models
fig|224308.1.peg.3649	16080695	Sporulation_gene_orphans, Sporulation-related_Hypotheticals
fig|224308.1.peg.3638	16080684	_bacterial, _bacterial_RecFOR_pathway, _bacterial_UmuCD_system, 271-Bsub, DNA_repair, DNA_repair, DNA_repair, Phage_experimental
fig|224308.1.peg.3624	16080670	_bacterial, DNA_repair
fig|224308.1.peg.3620	16080666	Transporters_In_Models
fig|224308.1.peg.3619	16080665	Transporters_In_Models
fig|224308.1.peg.3615	16080661	Aromatic_Amin_Catabolism
fig|224308.1.peg.3613	16080659	Bsub-Spore-Coat, Spore_Coat
fig|224308.1.peg.3610	16080656	rRNA_methylation_in_clusters, Transporters_In_Models
fig|224308.1.peg.3609	16080655	Alpha-acetolactate_operon
fig|224308.1.peg.3603	16080649	D-ribose_utilization, Transporters_In_Models
fig|224308.1.peg.3597	16080643	Poly-gamma-glutamate_biosynthesis
fig|224308.1.peg.3596	16080642	Poly-gamma-glutamate_biosynthesis
fig|224308.1.peg.3595	16080641	Poly-gamma-glutamate_biosynthesis
fig|224308.1.peg.3594	16080640	Poly-gamma-glutamate_biosynthesis
fig|224308.1.peg.3593	16080639	Poly-gamma-glutamate_biosynthesis
fig|224308.1.peg.3575	16080622	Teichoic_and_lipoteichoic_acids_biosynthesis
fig|224308.1.peg.3574	16080621	Teichoic_and_lipoteichoic_acids_biosynthesis
fig|224308.1.peg.3566	16080613	Teichuronic_acid_biosynthesis
fig|224308.1.peg.3565	16080612	Teichuronic_acid_biosynthesis
fig|224308.1.peg.3562	16080609	Teichuronic_acid_biosynthesis
fig|224308.1.peg.3561	16080608	Teichuronic_acid_biosynthesis
fig|224308.1.peg.3560	16080607	Teichuronic_acid_biosynthesis
fig|224308.1.peg.3551	16080598	At4g38090, Gram_Positive_Competence, Late_competence
fig|224308.1.peg.3521	16080568	Flagellar_motility
fig|224308.1.peg.3474	16080521	_glyoxylate_interconversions, Glycerate_metabolism, Glycolate, Glyoxylate-Hydroxypyruvate_Conversion, Photorespiration_(oxidative_C2_cycle)
fig|224308.1.peg.3469	16080516	Maltose_and_Maltodextrin_Utilization
fig|224308.1.peg.3463	16080510	Maltose_and_Maltodextrin_Utilization
fig|224308.1.peg.3446	16080493	CBSS-1352.1.peg.856
fig|224308.1.peg.3444	16080491	Bacillus_biofilm_matrix_protein_component_TasA_and_homologs
fig|224308.1.peg.3437	16080484	Rhamnose_containing_glycans
fig|224308.1.peg.3431	16080478	CBSS-296591.1.peg.2330, N-linked_Glycosylation_in_Bacteria
fig|224308.1.peg.3429	16080476	N-linked_Glycosylation_in_Bacteria
fig|224308.1.peg.3426	16080473	_bacterial_sigma_factors, CBSS-316057.3.peg.1308, Flagellar_motility, Flagellum, Transcription_initiation
fig|224308.1.peg.3416	16080463	Signal_transduction_module_[RsbQ_hydrolase_-_PAS_domain]
fig|224308.1.peg.3415	16080462	Transporters_In_Models
fig|224308.1.peg.3402	16080449	COG3533, Experimental-COG3533, L-Arabinose_utilization, Transporters_In_Models
fig|224308.1.peg.3369	16080416	HtrA_and_Sec_secretion, Murein_hydrolase_regulation_and_cell_death
fig|224308.1.peg.3363	16080410	Small_Multidrug_Resistance
fig|224308.1.peg.3357	16080404	Transporters_In_Models
fig|224308.1.peg.3346	16080393	D-gluconate_and_ketogluconates_metabolism, Experimental-_Heme
fig|224308.1.peg.3338	16080385	ABC_transporter_ferrichrome_(TC_3.A.1.14.3), Siderophores_of_hydroxamate_family, Transporters_In_Models
fig|224308.1.peg.3337	16080384	ABC_transporter_ferrichrome_(TC_3.A.1.14.3), Transporters_In_Models
fig|224308.1.peg.3334	16080381	Transporters_In_Models
fig|224308.1.peg.3329	16080376	Regulation_of_Oxidative_Stress_Response
fig|224308.1.peg.3319	16080366	Bacitracin_Stress_Response
fig|224308.1.peg.3318	16080365	Bacitracin_Stress_Response
fig|224308.1.peg.3316	16080363	Bacitracin_Stress_Response, VraSR_Two-Component_Regulatory_System
fig|224308.1.peg.3307	16080354	P_uptake_(cyanobacteria)
fig|224308.1.peg.3281	16080328	CBSS-315749.4.peg.3658
fig|224308.1.peg.3280	16080327	Methionine_Biosynthesis, Methionine_Degradation, Transporters_In_Models
fig|224308.1.peg.3269	16080316	_4-hydroxyproline_uptake_and_utilization, Iron-sulfur_proteins_catalog_experimental, Proline, Pyruvate_Alanine_Serine_Interconversions, Respiratory_dehydrogenases_1
fig|224308.1.peg.3267	16080314	271-Bsub
fig|224308.1.peg.3259	16080306	Allantoin_Utilization
fig|224308.1.peg.3255	16080302	CBSS-266117.6.peg.2476, Molybdopterin_cytosine_dinucleotide, Purine_Utilization
fig|224308.1.peg.3253	16080300	CBSS-266117.6.peg.2476, Molybdopterin_cytosine_dinucleotide, Purine_Utilization
fig|224308.1.peg.3251	16080298	Purine_Utilization
fig|224308.1.peg.3247	16080294	Allantoin_Utilization, Hydantoin_metabolism
fig|224308.1.peg.3217	16080264	_sarcosine_reductase_and_betaine_reductase, 271-Bsub, Glycine_reductase, Putative_hemin_transporter, pyrimidine_conversions, pyrimidine_conversions_v2, Thioredoxin-disulfide_reductase
fig|224308.1.peg.3183	16080231	CBSS-269801.1.peg.2186
fig|224308.1.peg.3167	16081160	Multiple_resistance_and_pH-related_antiporter_Mrp, Sodium_Hydrogen_Antiporter
fig|224308.1.peg.3166	16080215	271-Bsub, Multiple_resistance_and_pH-related_antiporter_Mrp, Sodium_Hydrogen_Antiporter
fig|224308.1.peg.3161	16080210	_PEP, Pyruvate_metabolism_I:_anaplerotic_reactions, Transporters_In_Models
fig|224308.1.peg.3124	16080173	L-rhamnose_utilization
fig|224308.1.peg.3112	16080161	Hyperosmotic_potassium_uptake, Multiple_resistance_and_pH-related_antiporter_Mrp, Potassium_homeostasis, Potassium_homeostasis_Pavel, Transporters_In_Models
fig|224308.1.peg.3102	16080151	ECF_class_transporters, Thiamin_biosynthesis
fig|224308.1.peg.3091	16080140	LOS_core_oligosaccharide_biosynthesis
fig|224308.1.peg.3086	16080135	Menaquinone_and_Phylloquinone_Biosynthesis, Siderophores_of_catechol_family_-_scratch
fig|224308.1.peg.3075	16080124	Conserved_gene_cluster_associated_with_Met-tRNA_formyltransferase, Terminal_cytochrome_oxidases, Transporters_In_Models
fig|224308.1.peg.3048	16080097	Transporters_In_Models
fig|224308.1.peg.3047	16080096	Transporters_In_Models
fig|224308.1.peg.3046	16080095	Transporters_In_Models
fig|224308.1.peg.3045	16080094	Methionine_Biosynthesis, Methionine_Degradation, Transporters_In_Models
fig|224308.1.peg.3044	16080093	Transporters_In_Models
fig|224308.1.peg.3032	16080081	Fructooligosaccharides(FOS)_and_Raffinose_Utilization, Transporters_In_Models
fig|224308.1.peg.3031	16080080	Fructooligosaccharides(FOS)_and_Raffinose_Utilization, Transporters_In_Models
fig|224308.1.peg.3030	16080079	Fructooligosaccharides(FOS)_and_Raffinose_Utilization, Transporters_In_Models
fig|224308.1.peg.3029	16080078	Fructooligosaccharides(FOS)_and_Raffinose_Utilization
fig|224308.1.peg.3016	16080065	Transporters_In_Models
fig|224308.1.peg.3004	16080053	Transporters_In_Models
fig|224308.1.peg.2987	16080036	271-Bsub
fig|224308.1.peg.2963	16080012	Transporters_In_Models
fig|224308.1.peg.2957	16080006	271-Bsub, Bacterial_short_NadE
fig|224308.1.peg.2945	16079994	271-Bsub, CBSS-246196.1.peg.364, COG1399, Fatty_Acid_Biosynthesis_FASII
fig|224308.1.peg.2943	16079992	L-Cystine_Uptake_and_Metabolism
fig|224308.1.peg.2938	16079987	L-Cystine_Uptake_and_Metabolism
fig|224308.1.peg.2936	16079985	L-Cystine_Uptake_and_Metabolism
fig|224308.1.peg.2897	16079946	CBSS-323850.3.peg.3269
fig|224308.1.peg.2890	16079939	271-Bsub, Translation_initiation_factors_bacterial
fig|224308.1.peg.2884	16079933	COG3533, Experimental-COG3533, L-Arabinose_utilization
fig|224308.1.peg.2880	16079929	COG3533, Experimental-COG3533, L-Arabinose_utilization
fig|224308.1.peg.2879	16079928	Archaeal_lipids, Experimental-COG3533, Glycerolipid_and_Glycerophospholipid_Metabolism_in_Bacteria, Respiratory_dehydrogenases_1
fig|224308.1.peg.2877	16079926	COG3533, Experimental-COG3533, L-Arabinose_utilization, Transporters_In_Models
fig|224308.1.peg.2876	16079925	COG3533, Experimental-COG3533, L-Arabinose_utilization, Transporters_In_Models
fig|224308.1.peg.2850	16079899	Lysine_Biosynthesis_DAP_Pathway, PROSC, Threonine_and_Homoserine_Biosynthesis
fig|224308.1.peg.2845	16079894	Ton_and_Tol_transport_systems
fig|224308.1.peg.2834	16079883	_butanediol_metabolism, Acetoin, Branched-Chain_Amino_Acid_Biosynthesis
fig|224308.1.peg.2820	16079869	Coproporphyrinogen_III_oxidases_Experimental, Experimental-_Heme, Heme_and_Siroheme_Biosynthesis, Heme_temp_review
fig|224308.1.peg.2809	16079858	Sporulation_gene_orphans
fig|224308.1.peg.2808	16079857	Bacterial_Cell_Division, Bacterial_Cytoskeleton, CBSS-354.1.peg.2917
fig|224308.1.peg.2791	16079840	271-Bsub, Test2, XXBobCopyTrmE
fig|224308.1.peg.2785	16079834	At2g25830, RuvABC_plus_a_hypothetical
fig|224308.1.peg.2759	16079810	_(p)ppGpp_metabolism, _His, 271-Bsub, At5g37530, EGS_prediction, Histidine_Biosynthesis, rRNA_methylation_in_clusters, Stringent_Response, tRNA_aminoacylation
fig|224308.1.peg.2752	16079803	271-Bsub, At5g37530, mnm5U34_biosynthesis_bacteria, RNA_methylation, Test2, tRNA_modification_Bacteria, tRNAmodification_position_34
fig|224308.1.peg.2746	16079797	Transporters_In_Models
fig|224308.1.peg.2745	16079796	Transporters_In_Models
fig|224308.1.peg.2726	16079777	Formate_hydrogenase
fig|224308.1.peg.2709	16079760	Fructose_utilization, Mannose_Metabolism, PTS_uptake_system_scratch, PTS_uptake_system_scrtach, Sialic_Acid_Metabolism, Transporters_In_Models
fig|224308.1.peg.2708	16079759	Fructose_utilization, Mannose_Metabolism, PTS_uptake_system_scratch, PTS_uptake_system_scrtach, Sialic_Acid_Metabolism, Transporters_In_Models
fig|224308.1.peg.2707	16079758	Mannose_Metabolism, Sialic_Acid_Metabolism, Transporters_In_Models
fig|224308.1.peg.2701	16079752	Bsub-Spore-Coat, Spore_Coat
fig|224308.1.peg.2700	16079751	Bsub-Spore-Coat, Spore_Coat
fig|224308.1.peg.2695	16079746	cAMP_signaling_in_bacteria, CBSS-393121.3.peg.2760
fig|224308.1.peg.2694	16079745	cAMP_signaling_in_bacteria, CBSS-393121.3.peg.2760
fig|224308.1.peg.2689	16079740	_strays, DNA-binding_regulatory_proteins, Superpathway_of_cysteine_biosynthesis
fig|224308.1.peg.2686	16079737	_bacterial_sigma_factors, Transcription_initiation
fig|224308.1.peg.2683	16079734	_Aspartate_and_Asparagine_Biosynthesis, _Glutamate, 271-Bsub, Glutamine, Peptidoglycan_Biosynthesis, Peptidoglycan_Biosynthesis_experimental, Poly-gamma-glutamate_biosynthesis
fig|224308.1.peg.2676	16079727	Nitric_oxide_synthase
fig|224308.1.peg.2673	16079724	Transporters_In_Models
fig|224308.1.peg.2671	16079722	Transporters_In_Models
fig|224308.1.peg.2666	16079717	Transporters_In_Models
fig|224308.1.peg.2661	16079712	Transporters_In_Models
fig|224308.1.peg.2649	16079700	Glutathione-regulated_potassium-efflux_system_and_associated_functions, Potassium_homeostasis, Potassium_homeostasis_Pavel
fig|224308.1.peg.2645	16079696	P_uptake_(cyanobacteria)
fig|224308.1.peg.2641	16079692	_bacterial_sigma_factors, Sporulation_gene_orphans, Transcription_initiation
fig|224308.1.peg.2628	16079679	DNA-replication
fig|224308.1.peg.2583	16079634	Arsenic_resistance
fig|224308.1.peg.2530	16079581	_Gly, 271-Bsub, tRNA_aminoacylation
fig|224308.1.peg.2529	16079580	_Gly, 271-Bsub, tRNA_aminoacylation
fig|224308.1.peg.2527	16079578	SA_hypothetical
fig|224308.1.peg.2478	16079530	Transporters_In_Models
fig|224308.1.peg.2473	16079525	Gram_Positive_Competence, Late_competence
fig|224308.1.peg.2472	16079524	Gram_Positive_Competence, Late_competence
fig|224308.1.peg.2471	16079523	Gram_Positive_Competence, Late_competence
fig|224308.1.peg.2468	16079520	Bacillus_biofilm_matrix_protein_component_TasA_and_homologs
fig|224308.1.peg.2467	16079519	Bacillus_biofilm_matrix_protein_component_TasA_and_homologs, CBSS-176299.4.peg.1292, Signal_peptidase
fig|224308.1.peg.2465	16079517	Bacillus_biofilm_matrix_protein_component_TasA_and_homologs
fig|224308.1.peg.2464	16079516	Bacillus_biofilm_matrix_protein_component_TasA_and_homologs
fig|224308.1.peg.2463	16079515	CBSS-288681.3.peg.1039
fig|224308.1.peg.2423	16079475	_and_phage-like_lysins, _phage, Bacterial_Endolysins:_autolysins
fig|224308.1.peg.2405	16079457	Transporters_In_Models
fig|224308.1.peg.2404	16079456	At3g21300
fig|224308.1.peg.2358	16079410	Sporulation_gene_orphans
fig|224308.1.peg.2335	16079388	CBSS-176299.4.peg.1292, Signal_peptidase
fig|224308.1.peg.2332	16079385	_FMN_and_FAD_metabolism, Experimental-FO, Riboflavin
fig|224308.1.peg.2312	16079365	Chorismate_Synthesis, Common_Pathway_For_Synthesis_of_Aromatic_Compounds_(DAHP_synthase_to_chorismate), Quinate_degradation
fig|224308.1.peg.2309	16079362	_FMN_and_FAD_metabolism, ECF_class_transporters, Riboflavin
fig|224308.1.peg.2299	16079352	Putative_hemin_transporter
fig|224308.1.peg.2228	16079281	PTS_uptake_system_scratch, PTS_uptake_system_scrtach, Transporters_In_Models, Trehalose_Uptake_and_Utilization
fig|224308.1.peg.2225	16079278	Bsub-Spore-Coat, Spore_Coat
fig|224308.1.peg.2224	16079277	Control_of_cell_elongation_-_division_cycle_in_Bacilli
fig|224308.1.peg.2220	16079273	_bacterial_DinG_and_relatives, At1g48360, DNA_repair
fig|224308.1.peg.2217	16079270	D-Galacturonate_and_D-Glucuronate_Utilization
fig|224308.1.peg.2214	16079267	D-Galacturonate_and_D-Glucuronate_Utilization, Transporters_In_Models
fig|224308.1.peg.2213	16079266	Metallocarboxypeptidases_(EC_3.4.17.-)
fig|224308.1.peg.2199	16079252	_CspA_family_of_proteins, Cold_shock
fig|224308.1.peg.2185	16079238	COG1272_Experimental
fig|224308.1.peg.2184	16079237	Ammonia_assimilation
fig|224308.1.peg.2180	16079233	COG1272_Experimental
fig|224308.1.peg.2167	16079220	ZZ_gjo_need_homes
fig|224308.1.peg.2147	16079200	_and_phage-like_lysins, _phage, Bacterial_Endolysins:_autolysins
fig|224308.1.peg.2145	16079198	Phage_experimental
fig|224308.1.peg.2144	16079197	Phage_experimental
fig|224308.1.peg.2143	16079196	Phage_experimental
fig|224308.1.peg.2142	16079195	Phage_experimental
fig|224308.1.peg.2141	16079194	Murein_Hydrolases
fig|224308.1.peg.2139	16079192	Phage_experimental
fig|224308.1.peg.2138	16079191	Phage_experimental
fig|224308.1.peg.2136	16079189	Phage_experimental
fig|224308.1.peg.2135	16079188	Phage_experimental
fig|224308.1.peg.2134	16079187	Phage_experimental
fig|224308.1.peg.2111	16079164	_bacterial, DNA_structural_proteins
fig|224308.1.peg.2055	16079109	DNA_Repair_Base_Excision
fig|224308.1.peg.2054	16079108	tRNA_cmo5U_synthesis
fig|224308.1.peg.2040	16079094	_bacterial_RecFOR_pathway, DNA_repair
fig|224308.1.peg.2012	16079066	271-Bsub, Ribonucleotide_reduction
fig|224308.1.peg.1999	16079053	Small_acid-soluble_spore_proteins
fig|224308.1.peg.1985	16079039	CBSS-296591.1.peg.2330, Legionaminic_Acid_Biosynthesis, N-linked_Glycosylation_in_Bacteria
fig|224308.1.peg.1962	16079016	Transporters_In_Models
fig|224308.1.peg.1946	16079001	Omega_peptidases_(EC_3.4.19.-)
fig|224308.1.peg.1945	16079000	Regulation_of_Oxidative_Stress_Response
fig|224308.1.peg.1916	16078972	cAMP_signaling_in_bacteria
fig|224308.1.peg.1892	16078948	tRNA_cmo5U_synthesis
fig|224308.1.peg.1886	16078943	_including_Archaeal_enzymes, _PEP, Glycolysis_and_Gluconeogenesis, Glycolysis_and_Gluconeogenesis, Pyruvate_metabolism_I:_anaplerotic_reactions
fig|224308.1.peg.1880	16078937	Cobalt-zinc-cadmium_resistance, DMT_transporter, Pyridoxine_regulons, Queuosine-Archaeosine_Biosynthesis
fig|224308.1.peg.1879	16078936	_strays, DNA-binding_regulatory_proteins, Superpathway_of_cysteine_biosynthesis
fig|224308.1.peg.1869	16078926	tRNA_cmo5U_synthesis
fig|224308.1.peg.1861	16078918	Anaerobic_respiratory_reductases
fig|224308.1.peg.1860	16078917	_glyoxylate_interconversions, Glycolate, Photorespiration_(oxidative_C2_cycle)
fig|224308.1.peg.1858	16078915	Transporters_In_Models
fig|224308.1.peg.1854	16078911	271-Bsub
fig|224308.1.peg.1839	16078896	CBSS-84588.1.peg.1247, COG0523, Metallocarboxypeptidases_(EC_3.4.17.-), Murein_Hydrolases, Peptidoglycan_Biosynthesis, Peptidoglycan_Biosynthesis_experimental
fig|224308.1.peg.1815	16078873	Transporters_In_Models
fig|224308.1.peg.1813	16078871	_ATP-dependent, _Type_II, 271-Bsub, DNA_topoisomerases, Resistance_to_fluoroquinolones
fig|224308.1.peg.1801	16078860	Bsub-Spore-Coat, Spore_Coat
fig|224308.1.peg.1781	16078840	Spore_germination
fig|224308.1.peg.1774	16078833	Bsub-Spore-Coat, Spore_Coat
fig|224308.1.peg.1772	16078831	Dihydrofolate_reductases, Folate_Biosynthesis, pyrimidine_conversions, pyrimidine_conversions_v2
fig|224308.1.peg.1770	16078829	Housecleaning_nucleoside_triphosphate_pyrophosphatases, Nudix_proteins_(nucleoside_triphosphate_hydrolases), rRNA_methylation_in_clusters
fig|224308.1.peg.1768	16078827	271-Bsub
fig|224308.1.peg.1761	16078820	COG3533, Xylose_utilization
fig|224308.1.peg.1750	16078809	_Aspartate_and_Asparagine_Biosynthesis, _Glutamate, Ammonia_assimilation, Gln_synthetase_and_NAD_synthetase, Glutamine, Glutamine_synthetases, Peptidoglycan_Biosynthesis, Peptidoglycan_Biosynthesis_experimental, Photorespiration_(oxidative_C2_cycle)
fig|224308.1.peg.1738	16078797	Hfl_operon, Polyadenylation_bacterial
fig|224308.1.peg.1734	16078793	Small_Multidrug_Resistance
fig|224308.1.peg.1727	16078786	Nitric_oxide_synthase
fig|224308.1.peg.1720	16078779	Biotin_biosynthesis, Carbonate_Biomineralization, n-Phenylalkanoic_acid_degradation, Transporters_In_Models
fig|224308.1.peg.1714	16078774	COG1399, Fatty_Acid_Biosynthesis_FASII
fig|224308.1.peg.1708	16078768	_bacterial_MutL-MutS_system, DNA_repair
fig|224308.1.peg.1650	16078710	_bacterial_sigma_factors, Flagellar_motility, Flagellum, Transcription_initiation
fig|224308.1.peg.1627	16078688	Flagellum
fig|224308.1.peg.1597	16078658	271-Bsub, Bacterial_Cell_Division, Two_cell_division_clusters_relating_to_chromosome_partitioning, Universal_GTPases
fig|224308.1.peg.1583	16078644	Sporulation_gene_orphans
fig|224308.1.peg.1582	16078643	A_Gram-positive_cluster_that_relates_ribosomal_protein_L28P_to_a_set_of_uncharacterized_proteins, PnuC-like_transporters, Thiamin_biosynthesis
fig|224308.1.peg.1567	16078629	Transporters_In_Models
fig|224308.1.peg.1560	16078622	Inorganic_Sulfur_Assimilation, Transporters_In_Models
fig|224308.1.peg.1559	16078621	Cysteine_Biosynthesis, Experimental_Sulfur_transfer_Archaea, Inorganic_Sulfur_Assimilation, Superpathway_of_cysteine_biosynthesis
fig|224308.1.peg.1472	16078534	Metalloendopeptidases_(EC_3.4.24.-)
fig|224308.1.peg.1469	16078531	CBSS-1313.3.peg.147, Flavohaemoglobin, Inositol_catabolism, Inositol_utilization
fig|224308.1.peg.1463	16078525	_acetogenesis_from_pyruvate, Dehydrogenase_complexes, Pyruvate_metabolism_II:_acetyl-CoA, TCA_Cycle
fig|224308.1.peg.1451	16078513	Sporulation_gene_orphans
fig|224308.1.peg.1449	16078511	Bacterial_Cytoskeleton
fig|224308.1.peg.1447	16078509	Aminopeptidases_(EC_3.4.11.-), CBSS-176280.1.peg.1561
fig|224308.1.peg.1445	16078507	Transporters_In_Models
fig|224308.1.peg.1443	16078505	CBSS-176299.4.peg.1292, Signal_peptidase
fig|224308.1.peg.1439	16078501	Transporters_In_Models
fig|224308.1.peg.1438	16078500	Transporters_In_Models
fig|224308.1.peg.1417	16078479	Flavodoxin
fig|224308.1.peg.1401	16078463	Sporulation_draft, Sporulation_gene_orphans
fig|224308.1.peg.1393	16078455	Mannitol_Utilization, PTS_uptake_system_scratch, PTS_uptake_system_scrtach, Transporters_In_Models
fig|224308.1.peg.1386	16078448	271-Bsub, Sporulation_draft
fig|224308.1.peg.1385	16078447	Sporulation_draft
fig|224308.1.peg.1366	16078428	Sporulation_draft
fig|224308.1.peg.1364	16078426	Methionine_Salvage, Omega-amidase
fig|224308.1.peg.1352	16078414	Hyperosmotic_potassium_uptake, Transporters_In_Models
fig|224308.1.peg.1344	16081166	Flagellar_motility
fig|224308.1.peg.1326	16078389	Thiamin_biosynthesis
fig|224308.1.peg.1325	16078388	ECF_class_transporters, Thiamin_biosynthesis
fig|224308.1.peg.1319	16078382	CBSS-266117.6.peg.2476, Purine_conversions, Purine_Utilization
fig|224308.1.peg.1317	16078380	Oxidative_stress
fig|224308.1.peg.1306	16078369	Bacterial_hemoglobins, Flavohaemoglobin, Glutaredoxins
fig|224308.1.peg.1305	16078368	CBSS-176280.1.peg.1561
fig|224308.1.peg.1304	16078367	Dimethylarginine_metabolism
fig|224308.1.peg.1303	16078366	Entner-Doudoroff_Pathway, Formaldehyde_assimilation:_Ribulose_monophosphate_pathway, Pentose_phosphate_pathway
fig|224308.1.peg.1298	16078361	ABC_transporter_dipeptide_(TC_3.A.1.5.2), Bacterial_Chemotaxis, Transporters_In_Models
fig|224308.1.peg.1297	16078360	ABC_transporter_dipeptide_(TC_3.A.1.5.2), Transporters_In_Models
fig|224308.1.peg.1296	16078359	ABC_transporter_dipeptide_(TC_3.A.1.5.2), Transporters_In_Models
fig|224308.1.peg.1295	16078358	ABC_transporter_dipeptide_(TC_3.A.1.5.2), Transporters_In_Models
fig|224308.1.peg.1293	16078356	_4-hydroxyproline_uptake_and_utilization, Proline, Proline_Synthesis, PROSC
fig|224308.1.peg.1238	16078302	D-Galacturonate_and_D-Glucuronate_Utilization
fig|224308.1.peg.1237	16078301	Alginate_metabolism, D-Galacturonate_and_D-Glucuronate_Utilization, Transporters_In_Models
fig|224308.1.peg.1233	16078297	Glyoxylate_bypass
fig|224308.1.peg.1232	16078296	Melibiose_Utilization
fig|224308.1.peg.1226	16078290	Broadly_distributed_proteins_not_in_subsystems, P_uptake_(cyanobacteria)
fig|224308.1.peg.1218	16078282	Formate_hydrogenase
fig|224308.1.peg.1210	16078274	Bsub-Spore-Coat, Spore_Coat
fig|224308.1.peg.1209	16078273	Biogenesis_of_cytochrome_c_oxidases, CBSS-196164.1.peg.1690, CBSS-316057.3.peg.563, Flavohaemoglobin, YgfZ-Iron
fig|224308.1.peg.1201	16078265	Mannose_Metabolism
fig|224308.1.peg.1183	16078247	_bacterial_UvrD_and_related_helicases, 271-Bsub, DNA_repair
fig|224308.1.peg.1178	16078242	Bsub-Spore-Coat, Spore_Coat
fig|224308.1.peg.1177	16078241	Bsub-Spore-Coat, Spore_Coat
fig|224308.1.peg.1176	16078240	Bsub-Spore-Coat, Spore_Coat
fig|224308.1.peg.1173	16078237	Fatty_Acid_Biosynthesis_FASII
fig|224308.1.peg.1165	16078229	Transporters_In_Models, ZZ_gjo_need_homes
fig|224308.1.peg.1158	16078222	COG0451
fig|224308.1.peg.1154	16078218	Gram_Positive_Competence
fig|224308.1.peg.1141	16078205	ABC_transporter_oligopeptide_(TC_3.A.1.5.1), Transporters_In_Models
fig|224308.1.peg.1116	16078180	Fe-S_cluster_assembly, Iron-sulfur_cluster_assembly, Scaffold_proteins_for_[4Fe-4S]_cluster_assembly_(MRP_family)
fig|224308.1.peg.1095	16078159	coenzyme_M_biosynthesis
fig|224308.1.peg.1080	16078144	At3g61080_homolog, Carotenoids, CBSS-320388.3.peg.3759, COG3380_COG2907, Proteorhodopsin
fig|224308.1.peg.1065	16078129	_bacterial, DNA_repair
fig|224308.1.peg.1059	16078123	ABC_transporter_oligopeptide_(TC_3.A.1.5.1), Sex_pheromones_in_Enterococcus_faecalis_and_other_Firmicutes, Transporters_In_Models
fig|224308.1.peg.1056	16078120	Neotrehalosadiamine_(NTD)_Biosynthesis_Operon
fig|224308.1.peg.1055	16078119	Neotrehalosadiamine_(NTD)_Biosynthesis_Operon
fig|224308.1.peg.1054	16078118	271-Bsub, Neotrehalosadiamine_(NTD)_Biosynthesis_Operon
fig|224308.1.peg.1053	16078117	Neotrehalosadiamine_(NTD)_Biosynthesis_Operon
fig|224308.1.peg.1052	16078116	Transporters_In_Models, Trehalose_Uptake_and_Utilization
fig|224308.1.peg.1045	16078109	Transporters_In_Models
fig|224308.1.peg.1034	16078098	Phosphoglycerate_mutase_protein_family
fig|224308.1.peg.1027	16078091	Biotin_biosynthesis, Carbonate_Biomineralization, n-Phenylalkanoic_acid_degradation, Transporters_In_Models
fig|224308.1.peg.1020	16078084	Protein_degradation
fig|224308.1.peg.997	16078061	CBSS-176279.3.peg.1262
fig|224308.1.peg.996	16078060	CBSS-176279.3.peg.1262
fig|224308.1.peg.995	16078059	271-Bsub, At5g48545_and_At3g56490_At1g31160, CBSS-176279.3.peg.1262, EcsAB_transporter_affecting_expression_and_secretion_of_secretory_preproteins, Peptidyl-prolyl_cis-trans_isomerase
fig|224308.1.peg.989	16078053	Transporters_In_Models
fig|224308.1.peg.985	16078049	Transporters_In_Models
fig|224308.1.peg.975	16078040	Small_acid-soluble_spore_proteins
fig|224308.1.peg.962	16078027	Glycerol_and_Glycerol-3-phosphate_Uptake_and_Utilization
fig|224308.1.peg.959	16078024	Putative_hemin_transporter
fig|224308.1.peg.957	16078022	_4-hydroxyproline_uptake_and_utilization, _A_work_in_progress, _Aspartate_and_Asparagine_Biosynthesis, _Glutamate, Aminotransferases:Aromatic_Pathway_and_More, Aspartate_aminotransferase, Glutamine, Methionine_Salvage, Phenylalanine_and_Tyrosine_Branches_from_Chorismate, Phenylalanine_and_Tyrosine_Branches_from_Chorismate_(Phoenix_copy), Proline, PROSC, Pyridoxine_regulons, Threonine_and_Homoseri…
fig|224308.1.peg.951	16078016	271-Bsub
fig|224308.1.peg.946	16078011	Transporters_In_Models
fig|224308.1.peg.938	16078003	Flavohaemoglobin, Nitrosative_stress, Oxidative_stress, Rrf2_family_transcriptional_regulators
fig|224308.1.peg.931	16077996	Alginate_metabolism, COG2509, Mannose_Metabolism, Perosamine_Synthesis_Vibrio
fig|224308.1.peg.919	16077984	pyrimidine_conversions_v2
fig|224308.1.peg.913	16077978	L-Cystine_Uptake_and_Metabolism
fig|224308.1.peg.908	16077973	Transporters_In_Models
fig|224308.1.peg.907	16077972	Transporters_In_Models
fig|224308.1.peg.885	16077951	Alkanesulfonate_assimilation, Alkanesulfonates_Utilization
fig|224308.1.peg.872	16077938	Oxidative_stress, Putative_hemin_transporter
fig|224308.1.peg.865	16077932	Small_acid-soluble_spore_proteins
fig|224308.1.peg.864	16077931	Fatty_Acid_Biosynthesis_FASII
fig|224308.1.peg.848	16077915	Coproporphyrinogen_III_oxidases_Experimental, Experimental-_Heme
fig|224308.1.peg.834	16077901	CBSS-1352.1.peg.856
fig|224308.1.peg.832	16077899	Transporters_In_Models
fig|224308.1.peg.831	16077898	Transporters_In_Models
fig|224308.1.peg.820	16077887	Maltose_and_Maltodextrin_Utilization, Transporters_In_Models
fig|224308.1.peg.812	16077879	Small_Multidrug_Resistance
fig|224308.1.peg.808	16077875	_butanediol_metabolism, Acetoin, Dehydrogenase_complexes, Lipoic_acid_metabolism
fig|224308.1.peg.792	16077859	Transporters_In_Models
fig|224308.1.peg.789	16077856	LMPTP_YfkJ_cluster
fig|224308.1.peg.788	16077855	CBSS-176280.1.peg.1561, LMPTP_YfkJ_cluster, LMPTP_YwlE_cluster
fig|224308.1.peg.785	16077852	CBSS-176280.1.peg.1561, COG2363
fig|224308.1.peg.771	16077838	Polyglycerolphosphate_lipoteichoic_acid_biosynthesis
fig|224308.1.peg.752	16077819	_hemin_uptake_and_utilization_systems_in_GramPositives, Flavohaemoglobin, Heme, Transporters_In_Models
fig|224308.1.peg.743	16077810	_bacterial, ATP-dependent_RNA_helicases
fig|224308.1.peg.742	16077809	Transporters_In_Models
fig|224308.1.peg.735	16077802	_acetogenesis_from_pyruvate, Entner-Doudoroff_Pathway, Glycerolipid_and_Glycerophospholipid_Metabolism_in_Bacteria, Methylglyoxal_Metabolism, Pyruvate_metabolism_II:_acetyl-CoA
fig|224308.1.peg.734	16077801	Transporters_In_Models
fig|224308.1.peg.729	16077796	CBSS-296591.1.peg.2330
fig|224308.1.peg.728	16077795	_butanediol_metabolism, Acetoin
fig|224308.1.peg.718	16077785	SigmaB_stress_responce_regulation
fig|224308.1.peg.716	16077783	Serine-glyoxylate_cycle
fig|224308.1.peg.708	16077775	Galactosylceramide_and_Sulfatide_metabolism, Lactose_and_Galactose_Uptake_and_Utilization, Lactose_utilization
fig|224308.1.peg.706	16077773	L-rhamnose_utilization
fig|224308.1.peg.705	16077772	L-rhamnose_utilization
fig|224308.1.peg.702	16077769	COG3533, L-rhamnose_utilization
fig|224308.1.peg.699	16077766	COG3533, L-rhamnose_utilization, Transporters_In_Models
fig|224308.1.peg.698	16077765	L-rhamnose_utilization, Transporters_In_Models
fig|224308.1.peg.697	16077764	L-rhamnose_utilization, Transporters_In_Models
fig|224308.1.peg.688	16077755	COG0523_and_iron
fig|224308.1.peg.686	16077753	Carbonate_Biomineralization
fig|224308.1.peg.679	16077746	CBSS-316273.3.peg.2378
fig|224308.1.peg.672	16077739	Bacterial_motility:Gliding
fig|224308.1.peg.656	16077723	Transporters_In_Models
fig|224308.1.peg.637	16077704	CBSS-266117.6.peg.2476, Transporters_In_Models, Xanthine_Metabolism_in_Bacteria
fig|224308.1.peg.631	16077698	Gamma-aminobutyrate_(GABA)_shunt, Transporters_In_Models
fig|224308.1.peg.630	16077697	Bsub-Spore-Coat, Spore_Coat
fig|224308.1.peg.624	16077691	_butanediol_metabolism, Acetoin
fig|224308.1.peg.623	16077690	Inositol_catabolism, Inositol_utilization, Transporters_In_Models
fig|224308.1.peg.616	16077683	_Arabitol, _Mannitol_and_Sorbitol_utilization, _Xylitol, D-Sorbitol(D-Glucitol)_and_L-Sorbose_Utilization, Ribitol, Transporters_In_Models
fig|224308.1.peg.607	16077674	271-Bsub
fig|224308.1.peg.603	16077670	271-Bsub, GroEL_GroES, Staphylococcal_pathogenicity_islands_SaPI
fig|224308.1.peg.599	16077666	Cluster-based_Subsystem_Grouping_Hypotheticals_-_perhaps_Proteosome_Related, Twin-arginine_translocation_system
fig|224308.1.peg.574	16077641	P_uptake_(cyanobacteria), Phosphate_metabolism
fig|224308.1.peg.562	16077629	Glycine_and_Serine_Utilization, Pyruvate_Alanine_Serine_Interconversions, Transporters_In_Models
fig|224308.1.peg.551	16077618	_sarcosine_reductase_and_betaine_reductase, 271-Bsub, CBSS-315749.4.peg.3658, Glycine_reductase
fig|224308.1.peg.537	16077604	_4-hydroxyproline_uptake_and_utilization, _A_work_in_progress, _Aspartate_and_Asparagine_Biosynthesis, _Glutamate, Aminotransferases:Aromatic_Pathway_and_More, Aspartate_aminotransferase, Glutamine, Methionine_Salvage, Proline, PROSC, Pyridoxine_regulons, Threonine_and_Homoserine_Biosynthesis
fig|224308.1.peg.534	16077601	Arsenic_resistance, Transporters_In_Models
fig|224308.1.peg.532	16077599	Carbonate_Biomineralization
fig|224308.1.peg.523	16077590	Cobalt-zinc-cadmium_resistance, Pyridoxine_regulons, Queuosine-Archaeosine_Biosynthesis
fig|224308.1.peg.521	16077588	Coproporphyrinogen_III_oxidases_Experimental, Experimental-_Heme
fig|224308.1.peg.516	16077583	Cobalt-zinc-cadmium_resistance, Pyridoxine_regulons, Queuosine-Archaeosine_Biosynthesis
fig|224308.1.peg.507	16077574	_3-hydroxyanthranilate_and_more., _anthranilate, _PABA, Chorismate:_Intermediate_for_synthesis_of_PAPA_antibiotics, Siderophores_of_catechol_family_-_scratch
fig|224308.1.peg.474	16077541	SigmaB_stress_responce_regulation
fig|224308.1.peg.473	16077540	_bacterial_sigma_factors, Biofilm_formation_in_Staphylococcus, Methicillin_resistance_in_Staphylococci, SigmaB_stress_responce_regulation, Transcription_initiation
fig|224308.1.peg.452	16077519	5-FCL-like_protein, Acetyl-CoA_fermentation_to_Butyrate, Anaerobic_respiratory_reductases, Butanol_Biosynthesis, Isoleucine_degradation, Lysine_fermentation, Valine_degradation
fig|224308.1.peg.450	16077517	Transporters_In_Models
fig|224308.1.peg.449	16077516	Transporters_In_Models
fig|224308.1.peg.447	16077514	Transporters_In_Models
fig|224308.1.peg.434	16077501	_acetogenesis_from_pyruvate, Pyruvate_metabolism_II:_acetyl-CoA
fig|224308.1.peg.408	16077475	CBSS-279010.5.peg.587
fig|224308.1.peg.405	16077472	271-Bsub
fig|224308.1.peg.402	16077469	CBSS-176299.4.peg.1292, Signal_peptidase
fig|224308.1.peg.396	16077463	Copper_homeostasis
fig|224308.1.peg.394	16077461	_including_Archaeal_enzymes, D-gluconate_and_ketogluconates_metabolism, Entner-Doudoroff_Pathway, Glycolysis_and_Gluconeogenesis
fig|224308.1.peg.392	16077459	Gamma-aminobutyrate_(GABA)_shunt
fig|224308.1.peg.390	16077457	Gamma-aminobutyrate_(GABA)_shunt, Pyridoxine_regulons, Threonine_degradation
fig|224308.1.peg.387	16077454	Glutaredoxins
fig|224308.1.peg.376	16077443	P_uptake_(cyanobacteria)
fig|224308.1.peg.375	16077442	Transporters_In_Models
fig|224308.1.peg.374	16077441	Transporters_In_Models
fig|224308.1.peg.368	16077435	Proton-dependent_Peptide_Transporters
fig|224308.1.peg.366	16077433	Hydroxyaromatic_decarboxylase_family
fig|224308.1.peg.365	16077432	Hydroxyaromatic_decarboxylase_family
fig|224308.1.peg.364	16077431	Hydroxyaromatic_decarboxylase_family
fig|224308.1.peg.356	16077424	Cobalt-zinc-cadmium_resistance, Pyridoxine_regulons, Queuosine-Archaeosine_Biosynthesis
fig|224308.1.peg.348	16077416	Formaldehyde_assimilation:_Ribulose_monophosphate_pathway
fig|224308.1.peg.339	16077407	Transporters_In_Models
fig|224308.1.peg.338	16077406	Transporters_In_Models
fig|224308.1.peg.335	16077403	CobW, COG0523, COG1565, COG3146_experimental, Experimental-PTPS, Folate_Biosynthesis, Folate_Biosynthesis_(Phoenix_copy)_, Pterin_metabolism, Pterin_metabolism_3, Queuosine-Archaeosine_Biosynthesis, Zinc_regulated_enzymes
fig|224308.1.peg.317	16077385	Menaquinone_Biosynthesis_via_Futalosine, Menaquinone_Biosynthesis_via_Futalosine_--_gjo, tRNA_cmo5U_synthesis, UbiE_methyltransferase_family
fig|224308.1.peg.314	16077382	271-Bsub, Bacterial_short_NadE, Gln_synthetase_and_NAD_synthetase, NAD_and_NADP_cofactor_biosynthesis_global, NAD_regulation
fig|224308.1.peg.312	16077380	Transporters_In_Models
fig|224308.1.peg.310	16077378	Pyridoxine_regulons, Transporters_In_Models
fig|224308.1.peg.298	16077366	cAMP_signaling_in_bacteria
fig|224308.1.peg.287	16077355	Maltose_and_Maltodextrin_Utilization, Transport_of_Zinc, Transporters_In_Models
fig|224308.1.peg.277	16077345	Transporters_In_Models
fig|224308.1.peg.276	16077344	Transporters_In_Models
fig|224308.1.peg.270	16077338	_Aspartate_and_Asparagine_Biosynthesis, _Glutamate, Ammonium_metabolism_H._pylori, At5g11840_At5g67370, Glutamine
fig|224308.1.peg.261	16077329	Spore_germination
fig|224308.1.peg.251	16077319	_D-glucarate_and_D-glycerate_catabolism, D-galactarate
fig|224308.1.peg.246	16077314	Acid_resistance_mechanisms
fig|224308.1.peg.245	16077313	Acid_resistance_mechanisms
fig|224308.1.peg.243	16077311	Acid_resistance_mechanisms
fig|224308.1.peg.241	16077309	Transporters_In_Models
fig|224308.1.peg.236	16077304	PTS_uptake_system_scrtach
fig|224308.1.peg.230	16077298	Glycerolipid_and_Glycerophospholipid_Metabolism_in_Bacteria
fig|224308.1.peg.225	16077293	Serine_endopeptidase_(EC_3.4.21.-)
fig|224308.1.peg.201	16077269	P_uptake_(cyanobacteria)
fig|224308.1.peg.198	16077266	Bacillus_Sporulation_Killing_Factor_A_Biosynthetic_Cluster
fig|224308.1.peg.197	16077265	Bacillus_Sporulation_Killing_Factor_A_Biosynthetic_Cluster
fig|224308.1.peg.196	16077264	Bacillus_Sporulation_Killing_Factor_A_Biosynthetic_Cluster
fig|224308.1.peg.195	16077263	Bacillus_Sporulation_Killing_Factor_A_Biosynthetic_Cluster
fig|224308.1.peg.194	16077262	Bacillus_Sporulation_Killing_Factor_A_Biosynthetic_Cluster
fig|224308.1.peg.193	16077261	Bacillus_Sporulation_Killing_Factor_A_Biosynthetic_Cluster
fig|224308.1.peg.192	16077260	Bacillus_Sporulation_Killing_Factor_A_Biosynthetic_Cluster
fig|224308.1.peg.191	16077259	Bacillus_Sporulation_Killing_Factor_A_Biosynthetic_Cluster
fig|224308.1.peg.190	16077258	271-Bsub, COG2509, Formaldehyde_assimilation:_Ribulose_monophosphate_pathway, PROSC, Sialic_Acid_Metabolism, UDP-N-acetylmuramate_from_Fructose-6-phosphate_Biosynthesis
fig|224308.1.peg.178	16077246	271-Bsub, COG2509, Formaldehyde_assimilation:_Ribulose_monophosphate_pathway, PROSC, Sialic_Acid_Metabolism, UDP-N-acetylmuramate_from_Fructose-6-phosphate_Biosynthesis
fig|224308.1.peg.165	16077233	Folate_Biosynthesis
fig|224308.1.peg.150	16077218	271-Bsub, EGS_prediction, Ribosome_SSU_bacterial
fig|224308.1.peg.72	16077140	At5g48545_and_At3g56490_At1g31160, EcsAB_transporter_affecting_expression_and_secretion_of_secretory_preproteins, Peptidyl-prolyl_cis-trans_isomerase
fig|224308.1.peg.4	16077072	_bacterial_RecFOR_pathway, Cell_Division_Subsystem_including_YidCD, DNA_repair, DNA_replication_cluster_1, Hypothetical_Coupled_to_RecF
