# Supplementary material for: SEAS: A System for SEED-Based Pathway Enrichment Analysis
Source: PLoS One. 2011 Jul 22;6(7):e22556. doi: 10.1371/journal.pone.0022556 (PMC3142180; doi:10.1371/journal.pone.0022556)
Supplement: Table S3 — Comparison of pathway enrichment analysis on the genome of N. profundicola. (XLS) [file pone.0022556.s003.xls]

## Sheet: Summary
KEGG pathways by KOBAS	FDR	SEED subsystems by SEAS	FDR
Ribosome	1.8×10-10	Tryptophan synthesis	5.2×10-6
Transporters	3.4×10-7	Two-component regulatory systems in Campylobacter	1.2×10-5
Transcription factors	4.9×10-7	tRNAs	1.2×10-5
Bacterial motility proteins	6.5×10-5	Flagellar motility	5.6×10-5
Aminoacyl-tRNA biosynthesis	1.4×10-3	Transcription factors bacterial	1.0×10-3
Flagellar assembly	2.8×10-3	Bacterial motility:Gliding	3.1×10-3
Two-component system	0.013	Ribosome LSU bacterial	7.5×10-3
Phenylalanine, tyrosine and tryptophan biosynthesis	0.035	ABC transporter branched-chain amino acid (TC 3.A.1.4.1)	8.3×10-3
		tRNA aminoacylation, Asp and Asn	3.0×10-3
		Ribosome SSU bacterial	0.013
Other ion-coupled transporters	6.5×10-5
Citrate cycle (TCA cycle)	1.2×10-3
Reductive carboxylate cycle (CO2 fixation)	1.7×10-3
Oxidative phosphorylation	3.8×10-3
Methane metabolism	7.4×10-3
Pyrimidine metabolism	0.043
		Folate Biosynthesis	7.0×10-8
		Fatty Acid Biosynthesis FASII	8.4×10-8
		Molybdenum cofactor biosynthesis	8.4×10-8
		Cell Division Subsystem including YidCD	2.3×10-7
		RNA methylation	1.9×10-6
		Universal GTPases	1.9×10-6
		Chorismate: Intermediate for synthesis of Tryptophan	1.9×10-6
		Chorismate Synthesis	1.2×10-5
		Selenocysteine metabolism	1.2×10-5
		DNA repair, bacterial	3.3×10-5
		Dehydrogenase complexes	3.3×10-5
		Menaquinone Biosynthesis via Futalosine	3.3×10-5
		G3E family of P-loop GTPases (metallocenter biosynthesis)	3.4×10-4
		NiFe hydrogenase maturation	3.4×10-4
		Nonmevalonate Branch of Isoprenoid Biosynthesis	3.4×10-4
		RNA modification and chromosome partitioning cluster	1.0×10-3
		Ribosome biogenesis bacterial	1.0×10-3
		tRNA processing	1.0×10-3
		Cell division-ribosomal stress proteins cluster	3.1×10-3
		Experimental-Ubiquinone Biosynthesis (VDC)	3.1×10-3
		tRNA aminoacylation, Glu and Gln	3.1×10-3
		16S rRNA modification within P site of ribosome	7.5×10-3
		Biotin biosynthesis Experimental	8.3×10-3
		Nudix proteins (nucleoside triphosphate hydrolases)	8.3×10-3
		Proteasome bacterial	8.3×10-3
		Thioredoxin-disulfide reductase	8.3×10-3
		Histidine Biosynthesis	0.02
		Aromatic amino acid interconversions with aryl acids	0.023
		Carbon storage regulator	0.023
		RNA modification cluster	0.023
		Ribonucleotide reduction	0.023
		Ribosomal protein S12p Asp methylthiotransferase	0.023
		Rubrerythrin	0.023
		Riboflavin to FAD	0.023
		De Novo Purine Biosynthesis	0.025
		Polyprenyl Diphosphate Biosynthesis	0.025

## Sheet: SEED
SEED subsystem	Genes in sample	Gene number in this subsystem	Sample size	Genes in the whole genome	Gene number in the whole genome	Genome size	P_value	Bonferroni	Holm	Hochberg	SidakSS	SidakSD	BH	BY	ABH	TSBH_0.05
Folate Biosynthesis	fig|598659.7.peg.1173,fig|598659.7.peg.1173,fig|598659.7.peg.1312,fig|598659.7.peg.1446,fig|598659.7.peg.1446,fig|598659.7.peg.1490,fig|598659.7.peg.1685,fig|598659.7.peg.18,fig|598659.7.peg.186,fig|598659.7.peg.295,fig|598659.7.peg.480,fig|598659.7.peg.483,fig|598659.7.peg.685,fig|598659.7.peg.726,fig|598659.7.peg.868,fig|598659.7.peg.942,fig|598659.7.peg.976	17	856		0	2181	3.98592e-10	8.96831e-08	8.96831e-08	8.96831e-08	8.96831e-08	8.96831e-08	8.96831e-08	5.37699e-07	7.09493e-08	6.97536e-08
Fatty Acid Biosynthesis FASII	fig|598659.7.peg.1558,fig|598659.7.peg.274,fig|598659.7.peg.275,fig|598659.7.peg.276,fig|598659.7.peg.277,fig|598659.7.peg.313,fig|598659.7.peg.353,fig|598659.7.peg.37,fig|598659.7.peg.405,fig|598659.7.peg.446,fig|598659.7.peg.507,fig|598659.7.peg.51,fig|598659.7.peg.57,fig|598659.7.peg.58,fig|598659.7.peg.933,fig|598659.7.peg.949	16	856		0	2181	1.43351e-09	3.22539e-07	3.21106e-07	3.19672e-07	3.22539e-07	3.21105e-07	1.07513e-07	6.44598e-07	8.50547e-08	8.36212e-08
Molybdenum cofactor biosynthesis	fig|598659.7.peg.1166,fig|598659.7.peg.1258,fig|598659.7.peg.1274,fig|598659.7.peg.1275,fig|598659.7.peg.1685,fig|598659.7.peg.176,fig|598659.7.peg.178,fig|598659.7.peg.179,fig|598659.7.peg.356,fig|598659.7.peg.357,fig|598659.7.peg.369,fig|598659.7.peg.521,fig|598659.7.peg.667,fig|598659.7.peg.97,fig|598659.7.peg.98,fig|598659.7.peg.99	16	856		0	2181	1.43351e-09	3.22539e-07	3.21106e-07	3.19672e-07	3.22539e-07	3.21105e-07	1.07513e-07	6.44598e-07	8.50547e-08	8.36212e-08
Cell Division Subsystem including YidCD	fig|598659.7.peg.1,fig|598659.7.peg.2,fig|598659.7.peg.284,fig|598659.7.peg.297,fig|598659.7.peg.298,fig|598659.7.peg.3,fig|598659.7.peg.519,fig|598659.7.peg.639,fig|598659.7.peg.753,fig|598659.7.peg.769,fig|598659.7.peg.808,fig|598659.7.peg.810,fig|598659.7.peg.811,fig|598659.7.peg.812,fig|598659.7.peg.813	15	856		0	2181	5.15108e-09	1.15899e-06	1.14354e-06	1.14354e-06	1.15899e-06	1.14354e-06	2.89748e-07	1.7372e-06	2.29223e-07	2.2536e-07
RNA methylation	fig|598659.7.peg.1049,fig|598659.7.peg.1152,fig|598659.7.peg.130,fig|598659.7.peg.1385,fig|598659.7.peg.1468,fig|598659.7.peg.1713,fig|598659.7.peg.1728,fig|598659.7.peg.1732,fig|598659.7.peg.318,fig|598659.7.peg.464,fig|598659.7.peg.497,fig|598659.7.peg.519,fig|598659.7.peg.769	13	856		0	2181	6.63405e-08	1.49266e-05	1.46612e-05	1.45949e-05	1.49265e-05	1.46611e-05	2.48777e-06	1.49155e-05	1.9681e-06	1.93493e-06
Universal GTPases	fig|598659.7.peg.1157,fig|598659.7.peg.1229,fig|598659.7.peg.1293,fig|598659.7.peg.135,fig|598659.7.peg.1361,fig|598659.7.peg.1402,fig|598659.7.peg.1472,fig|598659.7.peg.1492,fig|598659.7.peg.1502,fig|598659.7.peg.155,fig|598659.7.peg.167,fig|598659.7.peg.813,fig|598659.7.peg.891	13	856		0	2181	6.63405e-08	1.49266e-05	1.46612e-05	1.45949e-05	1.49265e-05	1.46611e-05	2.48777e-06	1.49155e-05	1.9681e-06	1.93493e-06
Chorismate: Intermediate for synthesis of Tryptophan, PAPA antibiotics, PABA, 3-hydroxyanthranilate and more.	fig|598659.7.peg.1181,fig|598659.7.peg.128,fig|598659.7.peg.1291,fig|598659.7.peg.216,fig|598659.7.peg.480,fig|598659.7.peg.483,fig|598659.7.peg.655,fig|598659.7.peg.685,fig|598659.7.peg.685,fig|598659.7.peg.755,fig|598659.7.peg.871,fig|598659.7.peg.886	12	856		0	2181	2.37772e-07	5.34988e-05	5.20721e-05	5.18344e-05	5.34974e-05	5.20708e-05	6.68735e-06	4.00942e-05	5.29044e-06	5.20127e-06
Tryptophan synthesis	fig|598659.7.peg.1181,fig|598659.7.peg.128,fig|598659.7.peg.1291,fig|598659.7.peg.216,fig|598659.7.peg.480,fig|598659.7.peg.483,fig|598659.7.peg.655,fig|598659.7.peg.685,fig|598659.7.peg.685,fig|598659.7.peg.755,fig|598659.7.peg.871,fig|598659.7.peg.886	12	856		0	2181	2.37772e-07	5.34988e-05	5.20721e-05	5.18344e-05	5.34974e-05	5.20708e-05	6.68735e-06	4.00942e-05	5.29044e-06	5.20127e-06
Chorismate Synthesis	fig|598659.7.peg.1073,fig|598659.7.peg.1073,fig|598659.7.peg.1315,fig|598659.7.peg.1372,fig|598659.7.peg.1436,fig|598659.7.peg.1739,fig|598659.7.peg.264,fig|598659.7.peg.459,fig|598659.7.peg.873,fig|598659.7.peg.879,fig|598659.7.peg.94	11	856		0	2181	8.51478e-07	0.000191583	0.000184771	0.000182216	0.000191564	0.000184754	1.59652e-05	9.57201e-05	1.26303e-05	1.24174e-05
Selenocysteine metabolism	fig|598659.7.peg.1249,fig|598659.7.peg.1249,fig|598659.7.peg.1250,fig|598659.7.peg.1255,fig|598659.7.peg.1268,fig|598659.7.peg.1270,fig|598659.7.peg.1276,fig|598659.7.peg.1287,fig|598659.7.peg.1288,fig|598659.7.peg.76,fig|598659.7.peg.978	11	856		0	2181	8.51478e-07	0.000191583	0.000184771	0.000182216	0.000191564	0.000184754	1.59652e-05	9.57201e-05	1.26303e-05	1.24174e-05
Two-component regulatory systems in Campylobacter	fig|598659.7.peg.1263,fig|598659.7.peg.129,fig|598659.7.peg.1327,fig|598659.7.peg.287,fig|598659.7.peg.288,fig|598659.7.peg.344,fig|598659.7.peg.345,fig|598659.7.peg.374,fig|598659.7.peg.536,fig|598659.7.peg.642,fig|598659.7.peg.715	11	856		0	2181	8.51478e-07	0.000191583	0.000184771	0.000182216	0.000191564	0.000184754	1.59652e-05	9.57201e-05	1.26303e-05	1.24174e-05
tRNAs	fig|598659.7.rna.1,fig|598659.7.rna.15,fig|598659.7.rna.16,fig|598659.7.rna.23,fig|598659.7.rna.32,fig|598659.7.rna.33,fig|598659.7.rna.34,fig|598659.7.rna.38,fig|598659.7.rna.39,fig|598659.7.rna.4,fig|598659.7.rna.5	11	856		0	2181	8.51478e-07	0.000191583	0.000184771	0.000182216	0.000191564	0.000184754	1.59652e-05	9.57201e-05	1.26303e-05	1.24174e-05
DNA repair, bacterial	fig|598659.7.peg.1009,fig|598659.7.peg.1124,fig|598659.7.peg.1321,fig|598659.7.peg.1324,fig|598659.7.peg.1493,fig|598659.7.peg.260,fig|598659.7.peg.352,fig|598659.7.peg.590,fig|598659.7.peg.787,fig|598659.7.peg.875	10	856		0	2181	3.0466e-06	0.000685485	0.000648926	0.000639786	0.000685252	0.000648717	4.28428e-05	0.000256866	3.38934e-05	3.33222e-05
Dehydrogenase complexes	fig|598659.7.peg.1192,fig|598659.7.peg.1193,fig|598659.7.peg.1518,fig|598659.7.peg.1681,fig|598659.7.peg.261,fig|598659.7.peg.739,fig|598659.7.peg.740,fig|598659.7.peg.741,fig|598659.7.peg.746,fig|598659.7.peg.890	10	856		0	2181	3.0466e-06	0.000685485	0.000648926	0.000639786	0.000685252	0.000648717	4.28428e-05	0.000256866	3.38934e-05	3.33222e-05
Menaquinone Biosynthesis via Futalosine	fig|598659.7.peg.1046,fig|598659.7.peg.1238,fig|598659.7.peg.1370,fig|598659.7.peg.1497,fig|598659.7.peg.258,fig|598659.7.peg.315,fig|598659.7.peg.710,fig|598659.7.peg.797,fig|598659.7.peg.864,fig|598659.7.peg.96	10	856		0	2181	3.0466e-06	0.000685485	0.000648926	0.000639786	0.000685252	0.000648717	4.28428e-05	0.000256866	3.38934e-05	3.33222e-05
Menaquinone Biosynthesis via Futalosine -- gjo	fig|598659.7.peg.1046,fig|598659.7.peg.1238,fig|598659.7.peg.1370,fig|598659.7.peg.1497,fig|598659.7.peg.258,fig|598659.7.peg.315,fig|598659.7.peg.710,fig|598659.7.peg.797,fig|598659.7.peg.864,fig|598659.7.peg.96	10	856		0	2181	3.0466e-06	0.000685485	0.000648926	0.000639786	0.000685252	0.000648717	4.28428e-05	0.000256866	3.38934e-05	3.33222e-05
Flagellar motility	fig|598659.7.peg.1130,fig|598659.7.peg.1131,fig|598659.7.peg.1180,fig|598659.7.peg.129,fig|598659.7.peg.1306,fig|598659.7.peg.1307,fig|598659.7.peg.1308,fig|598659.7.peg.1309,fig|598659.7.peg.1310,fig|598659.7.peg.1311,fig|598659.7.peg.1405,fig|598659.7.peg.1510,fig|598659.7.peg.1568,fig|598659.7.peg.1569,fig|598659.7.peg.1570,fig|598659.7.peg.1686,fig|598659.7.peg.1695,fig|598659.7.peg.282,fig|5…	26	856	fig|511145.6.peg.1110,fig|511145.6.peg.1114,fig|511145.6.peg.1943,fig|511145.6.peg.1944,fig|511145.6.peg.1947,fig|511145.6.peg.1953,fig|511145.6.peg.1954,fig|511145.6.peg.1955,fig|511145.6.peg.1987,fig|511145.6.peg.2003,fig|511145.6.peg.2007,fig|511145.6.peg.2008,fig|511145.6.peg.2012,fig|511145.6.peg.230,fig|511145.6.peg.231,fig|511145.6.peg.3281	16	2181	5.42198e-06	0.00121995	0.00113319	0.00113319	0.0012192	0.00113255	7.17615e-05	0.000430249	5.67713e-05	5.58145e-05
G3E family of P-loop GTPases (metallocenter biosynthesis)	fig|598659.7.peg.1024,fig|598659.7.peg.312,fig|598659.7.peg.548,fig|598659.7.peg.557,fig|598659.7.peg.706,fig|598659.7.peg.707,fig|598659.7.peg.708,fig|598659.7.peg.709	8	856		0	2181	3.89038e-05	0.00875335	0.00809198	0.00801417	0.00871532	0.00805949	0.000437667	0.00262405	0.000346243	0.000340408
NiFe hydrogenase maturation	fig|598659.7.peg.1024,fig|598659.7.peg.548,fig|598659.7.peg.557,fig|598659.7.peg.608,fig|598659.7.peg.706,fig|598659.7.peg.707,fig|598659.7.peg.708,fig|598659.7.peg.709	8	856		0	2181	3.89038e-05	0.00875335	0.00809198	0.00801417	0.00871532	0.00805949	0.000437667	0.00262405	0.000346243	0.000340408
Nonmevalonate Branch of Isoprenoid Biosynthesis	fig|598659.7.peg.1056,fig|598659.7.peg.1068,fig|598659.7.peg.1564,fig|598659.7.peg.220,fig|598659.7.peg.326,fig|598659.7.peg.326,fig|598659.7.peg.473,fig|598659.7.peg.880	8	856		0	2181	3.89038e-05	0.00875335	0.00809198	0.00801417	0.00871532	0.00805949	0.000437667	0.00262405	0.000346243	0.000340408
RNA modification and chromosome partitioning cluster	fig|598659.7.peg.284,fig|598659.7.peg.297,fig|598659.7.peg.298,fig|598659.7.peg.519,fig|598659.7.peg.753,fig|598659.7.peg.769,fig|598659.7.peg.813	7	856		0	2181	0.000138844	0.0312399	0.028463	0.0280464	0.030759	0.0280636	0.00130166	0.00780415	0.00102976	0.0010124
Ribosome biogenesis bacterial	fig|598659.7.peg.1049,fig|598659.7.peg.130,fig|598659.7.peg.1468,fig|598659.7.peg.1469,fig|598659.7.peg.1505,fig|598659.7.peg.1728,fig|598659.7.peg.495	7	856		0	2181	0.000138844	0.0312399	0.028463	0.0280464	0.030759	0.0280636	0.00130166	0.00780415	0.00102976	0.0010124
Transcription factors bacterial	fig|598659.7.peg.1447,fig|598659.7.peg.158,fig|598659.7.peg.1741,fig|598659.7.peg.253,fig|598659.7.peg.339,fig|598659.7.peg.501,fig|598659.7.peg.835	7	856		0	2181	0.000138844	0.0312399	0.028463	0.0280464	0.030759	0.0280636	0.00130166	0.00780415	0.00102976	0.0010124
tRNA processing	fig|598659.7.peg.1087,fig|598659.7.peg.1138,fig|598659.7.peg.1348,fig|598659.7.peg.1371,fig|598659.7.peg.251,fig|598659.7.peg.475,fig|598659.7.peg.977	7	856		0	2181	0.000138844	0.0312399	0.028463	0.0280464	0.030759	0.0280636	0.00130166	0.00780415	0.00102976	0.0010124
Bacterial motility:Gliding	fig|598659.7.peg.1079,fig|598659.7.peg.1112,fig|598659.7.peg.1116,fig|598659.7.peg.1117,fig|598659.7.peg.499,fig|598659.7.peg.6	6	856		0	2181	0.000495101	0.111398	0.0995152	0.0980299	0.105442	0.0947461	0.00397849	0.0238532	0.00314743	0.00309438
Cell division-ribosomal stress proteins cluster	fig|598659.7.peg.1077,fig|598659.7.peg.131,fig|598659.7.peg.1348,fig|598659.7.peg.1447,fig|598659.7.peg.842,fig|598659.7.peg.881	6	856		0	2181	0.000495101	0.111398	0.0995152	0.0980299	0.105442	0.0947461	0.00397849	0.0238532	0.00314743	0.00309438
Experimental-Ubiquinone BiosynthesisVDC	fig|598659.7.peg.1046,fig|598659.7.peg.1370,fig|598659.7.peg.1497,fig|598659.7.peg.483,fig|598659.7.peg.710,fig|598659.7.peg.797	6	856		0	2181	0.000495101	0.111398	0.0995152	0.0980299	0.105442	0.0947461	0.00397849	0.0238532	0.00314743	0.00309438
tRNA aminoacylation, Glu and Gln	fig|598659.7.peg.1061,fig|598659.7.peg.110,fig|598659.7.peg.1113,fig|598659.7.peg.36,fig|598659.7.peg.632,fig|598659.7.peg.672	6	856		0	2181	0.000495101	0.111398	0.0995152	0.0980299	0.105442	0.0947461	0.00397849	0.0238532	0.00314743	0.00309438
Ribosome LSU bacterial	fig|598659.7.peg.1078,fig|598659.7.peg.1232,fig|598659.7.peg.1289,fig|598659.7.peg.1362,fig|598659.7.peg.1363,fig|598659.7.peg.1367,fig|598659.7.peg.1466,fig|598659.7.peg.1540,fig|598659.7.peg.156,fig|598659.7.peg.1575,fig|598659.7.peg.1577,fig|598659.7.peg.1578,fig|598659.7.peg.1581,fig|598659.7.peg.1582,fig|598659.7.peg.1583,fig|598659.7.peg.1585,fig|598659.7.peg.1586,fig|598659.7.peg.1588,fig|…	31	856	fig|511145.6.peg.1124,fig|511145.6.peg.1771,fig|511145.6.peg.1772,fig|511145.6.peg.2257,fig|511145.6.peg.2689,fig|511145.6.peg.299,fig|511145.6.peg.300,fig|511145.6.peg.3264,fig|511145.6.peg.3265,fig|511145.6.peg.3313,fig|511145.6.peg.3371,fig|511145.6.peg.3376,fig|511145.6.peg.3378,fig|511145.6.peg.3379,fig|511145.6.peg.3381,fig|511145.6.peg.3382,fig|511145.6.peg.3385,fig|511145.6.peg.3386,fig|5…	35	2181	0.00124568	0.280277	0.245398	0.245398	0.244558	0.217727	0.00966474	0.0579453	0.00764588	0.00751702
16S rRNA modification within P site of ribosome	fig|598659.7.peg.1127,fig|598659.7.peg.1155,fig|598659.7.peg.1290,fig|598659.7.peg.1655,fig|598659.7.peg.838	5	856		0	2181	0.00176398	0.396895	0.34574	0.333392	0.327831	0.292519	0.0107269	0.0643135	0.00848616	0.00834314
ABC transporter branched-chain amino acid (TC 3.A.1.4.1)	fig|598659.7.peg.192,fig|598659.7.peg.193,fig|598659.7.peg.77,fig|598659.7.peg.80,fig|598659.7.peg.81	5	856		0	2181	0.00176398	0.396895	0.34574	0.333392	0.327831	0.292519	0.0107269	0.0643135	0.00848616	0.00834314
Biotin biosynthesis Experimental	fig|598659.7.peg.107,fig|598659.7.peg.121,fig|598659.7.peg.1512,fig|598659.7.peg.807,fig|598659.7.peg.943	5	856		0	2181	0.00176398	0.396895	0.34574	0.333392	0.327831	0.292519	0.0107269	0.0643135	0.00848616	0.00834314
Nudix proteins (nucleoside triphosphate hydrolases)	fig|598659.7.peg.1177,fig|598659.7.peg.1203,fig|598659.7.peg.1356,fig|598659.7.peg.1621,fig|598659.7.peg.340	5	856		0	2181	0.00176398	0.396895	0.34574	0.333392	0.327831	0.292519	0.0107269	0.0643135	0.00848616	0.00834314
Proteasome bacterial	fig|598659.7.peg.1230,fig|598659.7.peg.1231,fig|598659.7.peg.1683,fig|598659.7.peg.39,fig|598659.7.peg.799	5	856		0	2181	0.00176398	0.396895	0.34574	0.333392	0.327831	0.292519	0.0107269	0.0643135	0.00848616	0.00834314
Thioredoxin-disulfide reductase	fig|598659.7.peg.1358,fig|598659.7.peg.1481,fig|598659.7.peg.1736,fig|598659.7.peg.524,fig|598659.7.peg.775	5	856		0	2181	0.00176398	0.396895	0.34574	0.333392	0.327831	0.292519	0.0107269	0.0643135	0.00848616	0.00834314
YhgH	fig|598659.7.peg.107,fig|598659.7.peg.121,fig|598659.7.peg.1512,fig|598659.7.peg.807,fig|598659.7.peg.943	5	856		0	2181	0.00176398	0.396895	0.34574	0.333392	0.327831	0.292519	0.0107269	0.0643135	0.00848616	0.00834314
tRNA aminoacylation, Asp and Asn	fig|598659.7.peg.1014,fig|598659.7.peg.1014,fig|598659.7.peg.1061,fig|598659.7.peg.1113,fig|598659.7.peg.672	5	856		0	2181	0.00176398	0.396895	0.34574	0.333392	0.327831	0.292519	0.0107269	0.0643135	0.00848616	0.00834314
Ribosome SSU bacterial	fig|598659.7.peg.1323,fig|598659.7.peg.1325,fig|598659.7.peg.1354,fig|598659.7.peg.1366,fig|598659.7.peg.1471,fig|598659.7.peg.1576,fig|598659.7.peg.1579,fig|598659.7.peg.1580,fig|598659.7.peg.1584,fig|598659.7.peg.1587,fig|598659.7.peg.1589,fig|598659.7.peg.1594,fig|598659.7.peg.1648,fig|598659.7.peg.1649,fig|598659.7.peg.165,fig|598659.7.peg.1650,fig|598659.7.peg.166,fig|598659.7.peg.236,fig|59…	21	856	fig|511145.6.peg.173,fig|511145.6.peg.20,fig|511145.6.peg.2692,fig|511145.6.peg.3144,fig|511145.6.peg.3245,fig|511145.6.peg.3312,fig|511145.6.peg.3373,fig|511145.6.peg.3374,fig|511145.6.peg.3375,fig|511145.6.peg.3380,fig|511145.6.peg.3383,fig|511145.6.peg.3384,fig|511145.6.peg.3388,fig|511145.6.peg.3391,fig|511145.6.peg.3393,fig|511145.6.peg.3398,fig|511145.6.peg.3418,fig|511145.6.peg.3419,fig|51…	21	2181	0.00283751	0.638439	0.533452	0.533452	0.472363	0.413868	0.016801	0.100731	0.0132915	0.0130675
Histidine Biosynthesis	fig|598659.7.peg.1072,fig|598659.7.peg.1161,fig|598659.7.peg.127,fig|598659.7.peg.128,fig|598659.7.peg.1424,fig|598659.7.peg.1516,fig|598659.7.peg.1516,fig|598659.7.peg.1634,fig|598659.7.peg.1635,fig|598659.7.peg.1729,fig|598659.7.peg.347,fig|598659.7.peg.601,fig|598659.7.peg.852	13	856	fig|511145.6.peg.2080,fig|511145.6.peg.2081,fig|511145.6.peg.2082,fig|511145.6.peg.2083,fig|511145.6.peg.2084,fig|511145.6.peg.2085,fig|511145.6.peg.2086,fig|511145.6.peg.2087,fig|511145.6.peg.2599,fig|511145.6.peg.4286	10	2181	0.00437518	0.984416	0.818159	0.818159	0.627149	0.559548	0.0252414	0.151336	0.0199688	0.0196322
Aromatic amino acid interconversions with aryl acids	fig|598659.7.peg.959,fig|598659.7.peg.960,fig|598659.7.peg.962,fig|598659.7.peg.963	4	856		0	2181	0.00627951	1	1	1	0.757643	0.690152	0.0294352	0.17648	0.0232865	0.0228941
At2g25830	fig|598659.7.peg.1745,fig|598659.7.peg.604,fig|598659.7.peg.657,fig|598659.7.peg.917	4	856		0	2181	0.00627951	1	1	1	0.757643	0.690152	0.0294352	0.17648	0.0232865	0.0228941
At5g04520 AT1G06240	fig|598659.7.peg.1358,fig|598659.7.peg.1483,fig|598659.7.peg.368,fig|598659.7.peg.900	4	856		0	2181	0.00627951	1	1	1	0.757643	0.690152	0.0294352	0.17648	0.0232865	0.0228941
Carbon storage regulator	fig|598659.7.peg.1430,fig|598659.7.peg.474,fig|598659.7.peg.763,fig|598659.7.peg.802	4	856		0	2181	0.00627951	1	1	1	0.757643	0.690152	0.0294352	0.17648	0.0232865	0.0228941
RNA modification cluster	fig|598659.7.peg.808,fig|598659.7.peg.810,fig|598659.7.peg.811,fig|598659.7.peg.813	4	856		0	2181	0.00627951	1	1	1	0.757643	0.690152	0.0294352	0.17648	0.0232865	0.0228941
Ribonucleotide reduction	fig|598659.7.peg.1722,fig|598659.7.peg.1724,fig|598659.7.peg.386,fig|598659.7.peg.387	4	856		0	2181	0.00627951	1	1	1	0.757643	0.690152	0.0294352	0.17648	0.0232865	0.0228941
Ribosomal protein S12p Asp methylthiotransferase	fig|598659.7.peg.1347,fig|598659.7.peg.165,fig|598659.7.peg.251,fig|598659.7.peg.841	4	856		0	2181	0.00627951	1	1	1	0.757643	0.690152	0.0294352	0.17648	0.0232865	0.0228941
Rubrerythrin	fig|598659.7.peg.200,fig|598659.7.peg.202,fig|598659.7.peg.427,fig|598659.7.peg.90	4	856		0	2181	0.00627951	1	1	1	0.757643	0.690152	0.0294352	0.17648	0.0232865	0.0228941
Riboflavin to FAD	fig|598659.7.peg.46,fig|598659.7.peg.667,fig|598659.7.peg.970,fig|598659.7.peg.970	4	856		0	2181	0.00627951	1	1	1	0.757643	0.690152	0.0294352	0.17648	0.0232865	0.0228941
De Novo Purine Biosynthesis	fig|598659.7.peg.139,fig|598659.7.peg.1421,fig|598659.7.peg.1483,fig|598659.7.peg.1704,fig|598659.7.peg.268,fig|598659.7.peg.319,fig|598659.7.peg.383,fig|598659.7.peg.623,fig|598659.7.peg.624,fig|598659.7.peg.625,fig|598659.7.peg.730,fig|598659.7.peg.747,fig|598659.7.peg.747,fig|598659.7.peg.821	14	856	fig|511145.6.peg.1169,fig|511145.6.peg.1244,fig|511145.6.peg.1911,fig|511145.6.peg.2391,fig|511145.6.peg.2557,fig|511145.6.peg.2582,fig|511145.6.peg.2583,fig|511145.6.peg.2645,fig|511145.6.peg.4102,fig|511145.6.peg.4103,fig|511145.6.peg.536,fig|511145.6.peg.537	12	2181	0.00697027	1	1	1	0.792744	0.710053	0.0320063	0.191895	0.0253206	0.0248938
Polyprenyl Diphosphate Biosynthesis	fig|598659.7.peg.1135,fig|598659.7.peg.1638,fig|598659.7.peg.1638,fig|598659.7.peg.1638,fig|598659.7.peg.752,fig|598659.7.peg.752,fig|598659.7.peg.752	7	856	fig|511145.6.peg.179,fig|511145.6.peg.3266,fig|511145.6.peg.432	3	2181	0.00720028	1	1	1	0.80327	0.719683	0.0324013	0.194263	0.025633	0.025201
Riboflavin, FMN and FAD metabolism	fig|598659.7.peg.1498,fig|598659.7.peg.1498,fig|598659.7.peg.1740,fig|598659.7.peg.46,fig|598659.7.peg.521,fig|598659.7.peg.667,fig|598659.7.peg.667,fig|598659.7.peg.970,fig|598659.7.peg.970	9	856	fig|511145.6.peg.1316,fig|511145.6.peg.1719,fig|511145.6.peg.22,fig|511145.6.peg.3119,fig|511145.6.peg.425,fig|511145.6.peg.426	6	2181	0.0166039	1	1	1	0.976884	0.946607	0.0732525	0.439188	0.0579509	0.0569742
Bacterial Cell Division	fig|598659.7.peg.1120,fig|598659.7.peg.1121,fig|598659.7.peg.1155,fig|598659.7.peg.1229,fig|598659.7.peg.125,fig|598659.7.peg.131,fig|598659.7.peg.1318,fig|598659.7.peg.1492,fig|598659.7.peg.1655,fig|598659.7.peg.1659,fig|598659.7.peg.1684,fig|598659.7.peg.40,fig|598659.7.peg.41,fig|598659.7.peg.498,fig|598659.7.peg.499,fig|598659.7.peg.579,fig|598659.7.peg.838,fig|598659.7.peg.842,fig|598659.7.p…	20	856	fig|511145.6.peg.1207,fig|511145.6.peg.1208,fig|511145.6.peg.1209,fig|511145.6.peg.2654,fig|511145.6.peg.3256,fig|511145.6.peg.3257,fig|511145.6.peg.3328,fig|511145.6.peg.3329,fig|511145.6.peg.3330,fig|511145.6.peg.3331,fig|511145.6.peg.3332,fig|511145.6.peg.3544,fig|511145.6.peg.3545,fig|511145.6.peg.3546,fig|511145.6.peg.447,fig|511145.6.peg.449,fig|511145.6.peg.85,fig|511145.6.peg.86,fig|51114…	25	2181	0.0189427	1	1	1	0.986472	0.964122	0.0761432	0.456519	0.0602377	0.0592225
DNA replication cluster 1	fig|598659.7.peg.1,fig|598659.7.peg.2,fig|598659.7.peg.3	3	856		0	2181	0.0223353	1	1	1	0.993795	0.979916	0.0761432	0.456519	0.0602377	0.0592225
ECSIG4-SIG7	fig|598659.7.peg.1186,fig|598659.7.peg.1728,fig|598659.7.peg.823	3	856		0	2181	0.0223353	1	1	1	0.993795	0.979916	0.0761432	0.456519	0.0602377	0.0592225
Experimental - Histidine Degradation	fig|598659.7.peg.1490,fig|598659.7.peg.726,fig|598659.7.peg.868	3	856		0	2181	0.0223353	1	1	1	0.993795	0.979916	0.0761432	0.456519	0.0602377	0.0592225
Fe-S cluster assembly	fig|598659.7.peg.1532,fig|598659.7.peg.781,fig|598659.7.peg.782	3	856		0	2181	0.0223353	1	1	1	0.993795	0.979916	0.0761432	0.456519	0.0602377	0.0592225
Housecleaning nucleoside triphosphate pyrophosphatases	fig|598659.7.peg.1394,fig|598659.7.peg.340,fig|598659.7.peg.848	3	856		0	2181	0.0223353	1	1	1	0.993795	0.979916	0.0761432	0.456519	0.0602377	0.0592225
KH domain RNA binding protein YlqC	fig|598659.7.peg.1469,fig|598659.7.peg.1470,fig|598659.7.peg.1471	3	856		0	2181	0.0223353	1	1	1	0.993795	0.979916	0.0761432	0.456519	0.0602377	0.0592225
Methylthiotransferases	fig|598659.7.peg.1347,fig|598659.7.peg.251,fig|598659.7.peg.841	3	856		0	2181	0.0223353	1	1	1	0.993795	0.979916	0.0761432	0.456519	0.0602377	0.0592225
Peptidyl-prolyl cis-trans isomerase	fig|598659.7.peg.312,fig|598659.7.peg.605,fig|598659.7.peg.944	3	856		0	2181	0.0223353	1	1	1	0.993795	0.979916	0.0761432	0.456519	0.0602377	0.0592225
Pseudaminic Acid Biosynthesis	fig|598659.7.peg.1560,fig|598659.7.peg.1566,fig|598659.7.peg.1567	3	856		0	2181	0.0223353	1	1	1	0.993795	0.979916	0.0761432	0.456519	0.0602377	0.0592225
Streptococcal Hyaluronic Acid Capsule	fig|598659.7.peg.1544,fig|598659.7.peg.1626,fig|598659.7.peg.1627	3	856		0	2181	0.0223353	1	1	1	0.993795	0.979916	0.0761432	0.456519	0.0602377	0.0592225
TRAP Transporter collection	fig|598659.7.peg.115,fig|598659.7.peg.1450,fig|598659.7.peg.1452	3	856		0	2181	0.0223353	1	1	1	0.993795	0.979916	0.0761432	0.456519	0.0602377	0.0592225
TRAP Transporter unknown substrate 6	fig|598659.7.peg.845,fig|598659.7.peg.912,fig|598659.7.peg.913	3	856		0	2181	0.0223353	1	1	1	0.993795	0.979916	0.0761432	0.456519	0.0602377	0.0592225
Uracil-DNA glycosylase	fig|598659.7.peg.1124,fig|598659.7.peg.266,fig|598659.7.peg.457	3	856		0	2181	0.0223353	1	1	1	0.993795	0.979916	0.0761432	0.456519	0.0602377	0.0592225
YjeE	fig|598659.7.peg.1505,fig|598659.7.peg.1678,fig|598659.7.peg.756	3	856		0	2181	0.0223353	1	1	1	0.993795	0.979916	0.0761432	0.456519	0.0602377	0.0592225
Arginine and Ornithine Degradation	fig|598659.7.peg.1700,fig|598659.7.peg.211,fig|598659.7.peg.346,fig|598659.7.peg.522	4	856	fig|511145.6.peg.1045,fig|511145.6.peg.1660,fig|511145.6.peg.1801,fig|511145.6.peg.1802,fig|511145.6.peg.1803,fig|511145.6.peg.1804,fig|511145.6.peg.1805,fig|511145.6.peg.1819,fig|511145.6.peg.2385,fig|511145.6.peg.2386,fig|511145.6.peg.2387,fig|511145.6.peg.2388,fig|511145.6.peg.2389,fig|511145.6.peg.275,fig|511145.6.peg.3016,fig|511145.6.peg.3017,fig|511145.6.peg.3046,fig|511145.6.peg.3152,fig|…	31	2181	0.0237217	1	1	1	0.995491	0.979916	0.0796624	0.477619	0.0630218	0.0619597
Pyruvate:ferredoxin oxidoreductase	fig|598659.7.peg.224,fig|598659.7.peg.225,fig|598659.7.peg.226,fig|598659.7.peg.227	4	856	fig|511145.6.peg.1427	1	2181	0.0243417	1	1	1	0.996092	0.979916	0.0805422	0.482894	0.0637179	0.062644
Isoprenoid Biosynthesis	fig|598659.7.peg.1056,fig|598659.7.peg.1068,fig|598659.7.peg.1135,fig|598659.7.peg.1564,fig|598659.7.peg.1638,fig|598659.7.peg.1638,fig|598659.7.peg.220,fig|598659.7.peg.326,fig|598659.7.peg.326,fig|598659.7.peg.473,fig|598659.7.peg.752,fig|598659.7.peg.752,fig|598659.7.peg.880	13	856	fig|511145.6.peg.1245,fig|511145.6.peg.178,fig|511145.6.peg.179,fig|511145.6.peg.2297,fig|511145.6.peg.2422,fig|511145.6.peg.26,fig|511145.6.peg.2600,fig|511145.6.peg.2825,fig|511145.6.peg.2826,fig|511145.6.peg.2927,fig|511145.6.peg.2967,fig|511145.6.peg.3941,fig|511145.6.peg.431,fig|511145.6.peg.432	14	2181	0.0296692	1	1	1	0.99886	0.991161	0.0967474	0.580053	0.076538	0.075248
Flagellum in Campylobacter	fig|598659.7.peg.1155,fig|598659.7.peg.1407,fig|598659.7.peg.1655,fig|598659.7.peg.1656,fig|598659.7.peg.1657,fig|598659.7.peg.1658	6	856	fig|511145.6.peg.1108,fig|511145.6.peg.1109,fig|511145.6.peg.1999,fig|511145.6.peg.88	4	2181	0.0350523	1	1	1	0.999674	0.996175	0.111081	0.665991	0.0878775	0.0863965
Teichoic and lipoteichoic acids biosynthesis	fig|598659.7.peg.123,fig|598659.7.peg.148,fig|598659.7.peg.1561,fig|598659.7.peg.1563,fig|598659.7.peg.1564,fig|598659.7.peg.326	6	856	fig|511145.6.peg.2097,fig|511145.6.peg.2826,fig|511145.6.peg.3135,fig|511145.6.peg.3882	4	2181	0.0350523	1	1	1	0.999674	0.996175	0.111081	0.665991	0.0878775	0.0863965
Coenzyme A Biosynthesis	fig|598659.7.peg.1119,fig|598659.7.peg.1127,fig|598659.7.peg.1133,fig|598659.7.peg.1133,fig|598659.7.peg.1344,fig|598659.7.peg.1641,fig|598659.7.peg.33,fig|598659.7.peg.600,fig|598659.7.peg.656,fig|598659.7.peg.796	10	856	fig|511145.6.peg.106,fig|511145.6.peg.134,fig|511145.6.peg.137,fig|511145.6.peg.138,fig|511145.6.peg.3341,fig|511145.6.peg.3736,fig|511145.6.peg.3741,fig|511145.6.peg.3873,fig|511145.6.peg.4073,fig|511145.6.peg.437	10	2181	0.0429757	1	1	1	0.999949	0.998846	0.134299	0.805195	0.106245	0.104455
Arginine Biosynthesis extended	fig|598659.7.peg.1037,fig|598659.7.peg.1097,fig|598659.7.peg.1156,fig|598659.7.peg.1538,fig|598659.7.peg.1538,fig|598659.7.peg.341,fig|598659.7.peg.522,fig|598659.7.peg.572,fig|598659.7.peg.761,fig|598659.7.peg.995	10	856	fig|511145.6.peg.2552,fig|511145.6.peg.275,fig|511145.6.peg.2901,fig|511145.6.peg.3251,fig|511145.6.peg.3319,fig|511145.6.peg.3437,fig|511145.6.peg.4060,fig|511145.6.peg.4061,fig|511145.6.peg.4062,fig|511145.6.peg.4063,fig|511145.6.peg.4362	11	2181	0.0538661	1	1	1	0.999996	0.999791	0.166026	0.995413	0.131345	0.129131
UDP-N-acetylmuramate from Fructose-6-phosphate Biosynthesis	fig|598659.7.peg.1132,fig|598659.7.peg.1132,fig|598659.7.peg.1202,fig|598659.7.peg.1353,fig|598659.7.peg.1543,fig|598659.7.peg.255,fig|598659.7.peg.874	7	856	fig|511145.6.peg.2508,fig|511145.6.peg.3254,fig|511145.6.peg.3268,fig|511145.6.peg.3835,fig|511145.6.peg.3836,fig|511145.6.peg.4071	6	2181	0.0585857	1	1	1	0.999999	0.999897	0.176517	1	0.139645	0.137291
Lysine Biosynthesis DAP Pathway	fig|598659.7.peg.1075,fig|598659.7.peg.1176,fig|598659.7.peg.1482,fig|598659.7.peg.1541,fig|598659.7.peg.1737,fig|598659.7.peg.572,fig|598659.7.peg.575,fig|598659.7.peg.643,fig|598659.7.peg.678,fig|598659.7.peg.829,fig|598659.7.peg.934	11	856	fig|511145.6.peg.1,fig|511145.6.peg.170,fig|511145.6.peg.2398,fig|511145.6.peg.2552,fig|511145.6.peg.2560,fig|511145.6.peg.28,fig|511145.6.peg.2921,fig|511145.6.peg.3437,fig|511145.6.peg.3513,fig|511145.6.peg.3907,fig|511145.6.peg.4042,fig|511145.6.peg.4119	12	2181	0.058839	1	1	1	0.999999	0.999897	0.176517	1	0.139645	0.137291
F0F1-type ATP synthase	fig|598659.7.peg.1002,fig|598659.7.peg.1433,fig|598659.7.peg.299,fig|598659.7.peg.300,fig|598659.7.peg.301,fig|598659.7.peg.302,fig|598659.7.peg.303,fig|598659.7.peg.304,fig|598659.7.peg.305	9	856	fig|511145.6.peg.3837,fig|511145.6.peg.3838,fig|511145.6.peg.3839,fig|511145.6.peg.3840,fig|511145.6.peg.3841,fig|511145.6.peg.3842,fig|511145.6.peg.3843,fig|511145.6.peg.3844,fig|511145.6.peg.3845	9	2181	0.0611757	1	1	1	0.999999	0.999923	0.181112	1	0.14328	0.140865
Bacterial Cytoskeleton	fig|598659.7.peg.1120,fig|598659.7.peg.1121,fig|598659.7.peg.1155,fig|598659.7.peg.125,fig|598659.7.peg.1318,fig|598659.7.peg.1655,fig|598659.7.peg.1659,fig|598659.7.peg.297,fig|598659.7.peg.298,fig|598659.7.peg.298,fig|598659.7.peg.40,fig|598659.7.peg.41,fig|598659.7.peg.514,fig|598659.7.peg.753,fig|598659.7.peg.945,fig|598659.7.peg.946	16	856	fig|511145.6.peg.1207,fig|511145.6.peg.1208,fig|511145.6.peg.1209,fig|511145.6.peg.1410,fig|511145.6.peg.2490,fig|511145.6.peg.2827,fig|511145.6.peg.2990,fig|511145.6.peg.3329,fig|511145.6.peg.3330,fig|511145.6.peg.3331,fig|511145.6.peg.3332,fig|511145.6.peg.4034,fig|511145.6.peg.656,fig|511145.6.peg.85,fig|511145.6.peg.87,fig|511145.6.peg.88,fig|511145.6.peg.912,fig|511145.6.peg.93,fig|511145.6.…	21	2181	0.0636826	1	1	1	1	0.999945	0.186039	1	0.147178	0.144697
Heat shock dnaK gene cluster extended	fig|598659.7.peg.1200,fig|598659.7.peg.1201,fig|598659.7.peg.1290,fig|598659.7.peg.1293,fig|598659.7.peg.130,fig|598659.7.peg.1359,fig|598659.7.peg.1385,fig|598659.7.peg.1394,fig|598659.7.peg.659,fig|598659.7.peg.660,fig|598659.7.peg.661,fig|598659.7.peg.729,fig|598659.7.peg.841	13	856	fig|511145.6.peg.1134,fig|511145.6.peg.12,fig|511145.6.peg.13,fig|511145.6.peg.2657,fig|511145.6.peg.2663,fig|511145.6.peg.2696,fig|511145.6.peg.2703,fig|511145.6.peg.3024,fig|511145.6.peg.3025,fig|511145.6.peg.3033,fig|511145.6.peg.3034,fig|511145.6.peg.3042,fig|511145.6.peg.3226,fig|511145.6.peg.3342,fig|511145.6.peg.3477,fig|511145.6.peg.3543,fig|511145.6.peg.3745	17	2181	0.0688775	1	1	1	1	0.999974	0.186039	1	0.147178	0.144697
At4g38090	fig|598659.7.peg.320,fig|598659.7.peg.666	2	856		0	2181	0.0793768	1	1	1	1	0.999995	0.186039	1	0.147178	0.144697
Bacterial signal recognition particle (SRP)	fig|598659.7.peg.1472,fig|598659.7.peg.1492	2	856		0	2181	0.0793768	1	1	1	1	0.999995	0.186039	1	0.147178	0.144697
CTP synthase (EC 6.3.4.2) cluster	fig|598659.7.peg.237,fig|598659.7.peg.811	2	856		0	2181	0.0793768	1	1	1	1	0.999995	0.186039	1	0.147178	0.144697
ClpAS cluster	fig|598659.7.peg.585,fig|598659.7.peg.586	2	856		0	2181	0.0793768	1	1	1	1	0.999995	0.186039	1	0.147178	0.144697
Cytochrome c oxidases d@O copy	fig|598659.7.peg.87,fig|598659.7.peg.88	2	856		0	2181	0.0793768	1	1	1	1	0.999995	0.186039	1	0.147178	0.144697
DNA gyrase subunits	fig|598659.7.peg.3,fig|598659.7.peg.639	2	856		0	2181	0.0793768	1	1	1	1	0.999995	0.186039	1	0.147178	0.144697
DNA processing cluster	fig|598659.7.peg.1448,fig|598659.7.peg.899	2	856		0	2181	0.0793768	1	1	1	1	0.999995	0.186039	1	0.147178	0.144697
DNA repair system including RecA, MutS and a hypothetical protein	fig|598659.7.peg.260,fig|598659.7.peg.697	2	856		0	2181	0.0793768	1	1	1	1	0.999995	0.186039	1	0.147178	0.144697
DNA repair, bacterial UvrD and related helicases	fig|598659.7.peg.476,fig|598659.7.peg.764	2	856		0	2181	0.0793768	1	1	1	1	0.999995	0.186039	1	0.147178	0.144697
GroEL GroES	fig|598659.7.peg.1453,fig|598659.7.peg.1454	2	856		0	2181	0.0793768	1	1	1	1	0.999995	0.186039	1	0.147178	0.144697
Indole-pyruvate oxidoreductase complex	fig|598659.7.peg.962,fig|598659.7.peg.963	2	856		0	2181	0.0793768	1	1	1	1	0.999995	0.186039	1	0.147178	0.144697
Isoprenoid Biosynthesis: Interconversions	fig|598659.7.peg.1638,fig|598659.7.peg.752	2	856		0	2181	0.0793768	1	1	1	1	0.999995	0.186039	1	0.147178	0.144697
Ribonuclease H	fig|598659.7.peg.63,fig|598659.7.peg.91	2	856		0	2181	0.0793768	1	1	1	1	0.999995	0.186039	1	0.147178	0.144697
TRAP Transporter unknown substrate 9	fig|598659.7.peg.674,fig|598659.7.peg.675	2	856		0	2181	0.0793768	1	1	1	1	0.999995	0.186039	1	0.147178	0.144697
ZZ gjo need homes	fig|598659.7.peg.762,fig|598659.7.peg.920	2	856		0	2181	0.0793768	1	1	1	1	0.999995	0.186039	1	0.147178	0.144697
tRNA aminoacylation, Gly	fig|598659.7.peg.1417,fig|598659.7.peg.712	2	856		0	2181	0.0793768	1	1	1	1	0.999995	0.186039	1	0.147178	0.144697
tRNA aminoacylation, His	fig|598659.7.peg.1635,fig|598659.7.peg.347	2	856		0	2181	0.0793768	1	1	1	1	0.999995	0.186039	1	0.147178	0.144697
tRNA aminoacylation, Phe	fig|598659.7.peg.877,fig|598659.7.peg.878	2	856		0	2181	0.0793768	1	1	1	1	0.999995	0.186039	1	0.147178	0.144697
Hydrogenases	fig|598659.7.peg.550,fig|598659.7.peg.551,fig|598659.7.peg.552,fig|598659.7.peg.553,fig|598659.7.peg.554,fig|598659.7.peg.555,fig|598659.7.peg.978,fig|598659.7.peg.979	8	856	fig|511145.6.peg.1000,fig|511145.6.peg.1001,fig|511145.6.peg.1002,fig|511145.6.peg.3073,fig|511145.6.peg.3074,fig|511145.6.peg.3075,fig|511145.6.peg.3077,fig|511145.6.peg.999	8	2181	0.0888891	1	1	1	1	0.999995	0.202021	1	0.159821	0.157127
Succinate dehydrogenase	fig|598659.7.peg.1020,fig|598659.7.peg.1021,fig|598659.7.peg.1022,fig|598659.7.peg.1091,fig|598659.7.peg.1093,fig|598659.7.peg.1094,fig|598659.7.peg.1095,fig|598659.7.peg.784	8	856	fig|511145.6.peg.4263,fig|511145.6.peg.4264,fig|511145.6.peg.4265,fig|511145.6.peg.4266,fig|511145.6.peg.742,fig|511145.6.peg.743,fig|511145.6.peg.744,fig|511145.6.peg.745	8	2181	0.0888891	1	1	1	1	0.999995	0.202021	1	0.159821	0.157127
Threonine and Homoserine Biosynthesis	fig|598659.7.peg.1001,fig|598659.7.peg.1176,fig|598659.7.peg.1284,fig|598659.7.peg.1504,fig|598659.7.peg.449,fig|598659.7.peg.450,fig|598659.7.peg.643,fig|598659.7.peg.791	8	856	fig|511145.6.peg.1,fig|511145.6.peg.2,fig|511145.6.peg.2398,fig|511145.6.peg.3,fig|511145.6.peg.3513,fig|511145.6.peg.4042,fig|511145.6.peg.4119,fig|511145.6.peg.952	8	2181	0.0888891	1	1	1	1	0.999995	0.202021	1	0.159821	0.157127
Proteolysis in bacteria, ATP-dependent	fig|598659.7.peg.1230,fig|598659.7.peg.1231,fig|598659.7.peg.1493,fig|598659.7.peg.1683,fig|598659.7.peg.39,fig|598659.7.peg.585,fig|598659.7.peg.586,fig|598659.7.peg.627,fig|598659.7.peg.628,fig|598659.7.peg.799	10	856	fig|511145.6.peg.2677,fig|511145.6.peg.3309,fig|511145.6.peg.3314,fig|511145.6.peg.3316,fig|511145.6.peg.3317,fig|511145.6.peg.4032,fig|511145.6.peg.4033,fig|511145.6.peg.450,fig|511145.6.peg.451,fig|511145.6.peg.452,fig|511145.6.peg.903,fig|511145.6.peg.904	12	2181	0.0931836	1	1	1	1	0.999996	0.208726	1	0.165126	0.162343
Peptidoglycan Biosynthesis	fig|598659.7.peg.1132,fig|598659.7.peg.1132,fig|598659.7.peg.1155,fig|598659.7.peg.1162,fig|598659.7.peg.120,fig|598659.7.peg.1643,fig|598659.7.peg.1655,fig|598659.7.peg.1660,fig|598659.7.peg.255,fig|598659.7.peg.271,fig|598659.7.peg.273,fig|598659.7.peg.481,fig|598659.7.peg.502,fig|598659.7.peg.514,fig|598659.7.peg.831,fig|598659.7.peg.874,fig|598659.7.peg.914,fig|598659.7.peg.916	18	856	fig|511145.6.peg.153,fig|511145.6.peg.2071,fig|511145.6.peg.2199,fig|511145.6.peg.2604,fig|511145.6.peg.2776,fig|511145.6.peg.3260,fig|511145.6.peg.3268,fig|511145.6.peg.3287,fig|511145.6.peg.3473,fig|511145.6.peg.3836,fig|511145.6.peg.387,fig|511145.6.peg.3964,fig|511145.6.peg.4070,fig|511145.6.peg.4071,fig|511145.6.peg.653,fig|511145.6.peg.655,fig|511145.6.peg.656,fig|511145.6.peg.657,fig|51114…	27	2181	0.0936949	1	1	1	1	0.999996	0.208726	1	0.165126	0.162343
Glutamine, Glutamate, Aspartate and Asparagine Biosynthesis	fig|598659.7.peg.1001,fig|598659.7.peg.1023,fig|598659.7.peg.1528,fig|598659.7.peg.450,fig|598659.7.peg.481,fig|598659.7.peg.502,fig|598659.7.peg.651,fig|598659.7.peg.791,fig|598659.7.peg.815,fig|598659.7.peg.834	10	856	fig|511145.6.peg.1577,fig|511145.6.peg.1819,fig|511145.6.peg.1826,fig|511145.6.peg.3036,fig|511145.6.peg.3292,fig|511145.6.peg.3293,fig|511145.6.peg.3851,fig|511145.6.peg.3964,fig|511145.6.peg.4070,fig|511145.6.peg.4249,fig|511145.6.peg.500,fig|511145.6.peg.688,fig|511145.6.peg.952	13	2181	0.10751	1	1	1	1	0.999999	0.237155	1	0.187616	0.184454
Heme and Siroheme Biosynthesis	fig|598659.7.peg.110,fig|598659.7.peg.1114,fig|598659.7.peg.1246,fig|598659.7.peg.1293,fig|598659.7.peg.1394,fig|598659.7.peg.540,fig|598659.7.peg.541,fig|598659.7.peg.542,fig|598659.7.peg.543,fig|598659.7.peg.544,fig|598659.7.peg.659,fig|598659.7.peg.666,fig|598659.7.peg.953	13	856	fig|511145.6.peg.1247,fig|511145.6.peg.159,fig|511145.6.peg.2049,fig|511145.6.peg.2050,fig|511145.6.peg.2479,fig|511145.6.peg.2516,fig|511145.6.peg.2657,fig|511145.6.peg.3033,fig|511145.6.peg.3034,fig|511145.6.peg.3446,fig|511145.6.peg.374,fig|511145.6.peg.3899,fig|511145.6.peg.3900,fig|511145.6.peg.3901,fig|511145.6.peg.3902,fig|511145.6.peg.3946,fig|511145.6.peg.3960,fig|511145.6.peg.4093,fig|5…	19	2181	0.118055	1	1	1	1	1	0.255406	1	0.202055	0.198649
LOS core oligosaccharide biosynthesis	fig|598659.7.peg.1413,fig|598659.7.peg.1661,fig|598659.7.peg.1662,fig|598659.7.peg.1662,fig|598659.7.peg.1663,fig|598659.7.peg.1664,fig|598659.7.peg.1665,fig|598659.7.peg.1666,fig|598659.7.peg.1670,fig|598659.7.peg.1671,fig|598659.7.peg.1673,fig|598659.7.peg.1674,fig|598659.7.peg.1676	13	856	fig|511145.6.peg.207,fig|511145.6.peg.2096,fig|511145.6.peg.223,fig|511145.6.peg.3130,fig|511145.6.peg.3229,fig|511145.6.peg.3721,fig|511145.6.peg.3722,fig|511145.6.peg.3723,fig|511145.6.peg.3724,fig|511145.6.peg.3725,fig|511145.6.peg.3726,fig|511145.6.peg.3727,fig|511145.6.peg.3728,fig|511145.6.peg.3729,fig|511145.6.peg.3730,fig|511145.6.peg.3732,fig|511145.6.peg.3733,fig|511145.6.peg.3734,fig|5…	19	2181	0.118055	1	1	1	1	1	0.255406	1	0.202055	0.198649
Purine Utilization	fig|598659.7.peg.1651	1	856	fig|511145.6.peg.287,fig|511145.6.peg.288,fig|511145.6.peg.289,fig|511145.6.peg.2944,fig|511145.6.peg.2945,fig|511145.6.peg.2946,fig|511145.6.peg.2961,fig|511145.6.peg.341,fig|511145.6.peg.3756,fig|511145.6.peg.3768,fig|511145.6.peg.3819,fig|511145.6.peg.525	12	2181	0.127215	1	1	1	1	1	0.272483	1	0.215565	0.211932
One-carbon metabolism by tetrahydropterines	fig|598659.7.peg.1214,fig|598659.7.peg.1490,fig|598659.7.peg.683,fig|598659.7.peg.726,fig|598659.7.peg.726	5	856	fig|511145.6.peg.1269,fig|511145.6.peg.2991,fig|511145.6.peg.4044,fig|511145.6.peg.543	4	2181	0.12837	1	1	1	1	1	0.272483	1	0.215565	0.211932
Anaerobic respiratory reductases	fig|598659.7.peg.398	1	856	fig|511145.6.peg.1642,fig|511145.6.peg.1643,fig|511145.6.peg.1644,fig|511145.6.peg.1645,fig|511145.6.peg.222,fig|511145.6.peg.2577,fig|511145.6.peg.2717,fig|511145.6.peg.3590,fig|511145.6.peg.4491,fig|511145.6.peg.916,fig|511145.6.peg.917,fig|511145.6.peg.918,fig|511145.6.peg.974	13	2181	0.131599	1	1	1	1	1	0.276726	1	0.218921	0.215232
Teichuronic acid biosynthesis	fig|598659.7.peg.1607,fig|598659.7.peg.1626,fig|598659.7.peg.1627	3	856	fig|511145.6.peg.2089,fig|511145.6.peg.3882	2	2181	0.139745	1	1	1	1	1	0.291134	1	0.23032	0.226438
Pyruvate metabolism II: acetyl-CoA, acetogenesis from pyruvate	fig|598659.7.peg.370,fig|598659.7.peg.739,fig|598659.7.peg.740,fig|598659.7.peg.741,fig|598659.7.peg.743,fig|598659.7.peg.774,fig|598659.7.peg.915,fig|598659.7.peg.982,fig|598659.7.peg.985,fig|598659.7.peg.986	10	856	fig|511145.6.peg.1157,fig|511145.6.peg.116,fig|511145.6.peg.117,fig|511145.6.peg.118,fig|511145.6.peg.1278,fig|511145.6.peg.2375,fig|511145.6.peg.2376,fig|511145.6.peg.2672,fig|511145.6.peg.3194,fig|511145.6.peg.4172,fig|511145.6.peg.4173,fig|511145.6.peg.4174,fig|511145.6.peg.893,fig|511145.6.peg.996	14	2181	0.170087	1	1	1	1	1	0.349563	1	0.276543	0.271882
Protein chaperones	fig|598659.7.peg.1200,fig|598659.7.peg.1201,fig|598659.7.peg.627,fig|598659.7.peg.628,fig|598659.7.peg.660,fig|598659.7.peg.661,fig|598659.7.peg.729	7	856	fig|511145.6.peg.1028,fig|511145.6.peg.1029,fig|511145.6.peg.12,fig|511145.6.peg.13,fig|511145.6.peg.2612,fig|511145.6.peg.2613,fig|511145.6.peg.2677,fig|511145.6.peg.2696,fig|511145.6.peg.488	9	2181	0.170897	1	1	1	1	1	0.349563	1	0.276543	0.271882
Fermentations: Lactate	fig|598659.7.peg.391,fig|598659.7.peg.614	2	856	fig|511145.6.peg.1278,fig|511145.6.peg.1430,fig|511145.6.peg.1531,fig|511145.6.peg.1914,fig|511145.6.peg.2375,fig|511145.6.peg.2376,fig|511145.6.peg.2535,fig|511145.6.peg.3194,fig|511145.6.peg.330,fig|511145.6.peg.3334,fig|511145.6.peg.355,fig|511145.6.peg.356,fig|511145.6.peg.357,fig|511145.6.peg.3687,fig|511145.6.peg.4378	15	2181	0.17807	1	1	1	1	1	0.360952	1	0.285553	0.280741
Ammonia assimilation	fig|598659.7.peg.1023,fig|598659.7.peg.1239,fig|598659.7.peg.1528,fig|598659.7.peg.198,fig|598659.7.peg.199,fig|598659.7.peg.380,fig|598659.7.peg.381,fig|598659.7.peg.481	8	856	fig|511145.6.peg.171,fig|511145.6.peg.2641,fig|511145.6.peg.3131,fig|511145.6.peg.3292,fig|511145.6.peg.3293,fig|511145.6.peg.3962,fig|511145.6.peg.3963,fig|511145.6.peg.3964,fig|511145.6.peg.464,fig|511145.6.peg.465	10	2181	0.185053	1	1	1	1	1	0.368469	1	0.2915	0.286587
Competence or DNA damage-inducible protein CinA and related protein families	fig|598659.7.peg.1359,fig|598659.7.peg.1564,fig|598659.7.peg.260,fig|598659.7.peg.323,fig|598659.7.peg.326,fig|598659.7.peg.668,fig|598659.7.peg.745,fig|598659.7.peg.932	8	856	fig|511145.6.peg.1458,fig|511145.6.peg.1592,fig|511145.6.peg.1976,fig|511145.6.peg.2324,fig|511145.6.peg.2701,fig|511145.6.peg.2702,fig|511145.6.peg.2703,fig|511145.6.peg.2774,fig|511145.6.peg.2775,fig|511145.6.peg.649	10	2181	0.185053	1	1	1	1	1	0.368469	1	0.2915	0.286587
CMP-N-acetylneuraminate Biosynthesis	fig|598659.7.peg.1553,fig|598659.7.peg.1565	2	856	fig|511145.6.peg.3884	1	2181	0.19346	1	1	1	1	1	0.380359	1	0.300906	0.295834
Leucine Biosynthesis	fig|598659.7.peg.1209,fig|598659.7.peg.1210,fig|598659.7.peg.134,fig|598659.7.peg.1518,fig|598659.7.peg.1698	5	856	fig|511145.6.peg.3869,fig|511145.6.peg.75,fig|511145.6.peg.76,fig|511145.6.peg.77,fig|511145.6.peg.78,fig|511145.6.peg.80	6	2181	0.197786	1	1	1	1	1	0.380359	1	0.300906	0.295834
Stringent Response, (p)ppGpp metabolism	fig|598659.7.peg.347,fig|598659.7.peg.492,fig|598659.7.peg.492,fig|598659.7.peg.665,fig|598659.7.peg.885	5	856	fig|511145.6.peg.2599,fig|511145.6.peg.2867,fig|511145.6.peg.3752,fig|511145.6.peg.3876,fig|511145.6.peg.3982,fig|511145.6.peg.484	6	2181	0.197786	1	1	1	1	1	0.380359	1	0.300906	0.295834
Translation initiation factors bacterial	fig|598659.7.peg.1304,fig|598659.7.peg.1501,fig|598659.7.peg.1502,fig|598659.7.peg.1572,fig|598659.7.peg.295	5	856	fig|511145.6.peg.1322,fig|511145.6.peg.1773,fig|511145.6.peg.3247,fig|511145.6.peg.3248,fig|511145.6.peg.3365,fig|511145.6.peg.905	6	2181	0.197786	1	1	1	1	1	0.380359	1	0.300906	0.295834
NAD and NADP cofactor biosynthesis global	fig|598659.7.peg.1010,fig|598659.7.peg.1356,fig|598659.7.peg.183,fig|598659.7.peg.184,fig|598659.7.peg.314,fig|598659.7.peg.314,fig|598659.7.peg.370,fig|598659.7.peg.441,fig|598659.7.peg.442,fig|598659.7.peg.584,fig|598659.7.peg.594,fig|598659.7.peg.668,fig|598659.7.peg.774,fig|598659.7.peg.956	14	856	fig|511145.6.peg.111,fig|511145.6.peg.1157,fig|511145.6.peg.1657,fig|511145.6.peg.1658,fig|511145.6.peg.1797,fig|511145.6.peg.1827,fig|511145.6.peg.1930,fig|511145.6.peg.2489,fig|511145.6.peg.2662,fig|511145.6.peg.2698,fig|511145.6.peg.3111,fig|511145.6.peg.3749,fig|511145.6.peg.4065,fig|511145.6.peg.4157,fig|511145.6.peg.4515,fig|511145.6.peg.614,fig|511145.6.peg.658,fig|511145.6.peg.659,fig|511…	23	2181	0.199657	1	1	1	1	1	0.380703	1	0.301178	0.296102
Branched-Chain Amino Acid Biosynthesis	fig|598659.7.peg.1062,fig|598659.7.peg.1063,fig|598659.7.peg.1119,fig|598659.7.peg.1209,fig|598659.7.peg.1210,fig|598659.7.peg.134,fig|598659.7.peg.1518,fig|598659.7.peg.1690,fig|598659.7.peg.1698,fig|598659.7.peg.778,fig|598659.7.peg.779	11	856	fig|511145.6.peg.3196,fig|511145.6.peg.3669,fig|511145.6.peg.3774,fig|511145.6.peg.3775,fig|511145.6.peg.3866,fig|511145.6.peg.3867,fig|511145.6.peg.3868,fig|511145.6.peg.3869,fig|511145.6.peg.3870,fig|511145.6.peg.3871,fig|511145.6.peg.3873,fig|511145.6.peg.75,fig|511145.6.peg.76,fig|511145.6.peg.77,fig|511145.6.peg.78,fig|511145.6.peg.81,fig|511145.6.peg.82	17	2181	0.206499	1	1	1	1	1	0.39044	1	0.308881	0.303675
Respiratory Complex I	fig|598659.7.peg.1374,fig|598659.7.peg.1375,fig|598659.7.peg.1376,fig|598659.7.peg.1377,fig|598659.7.peg.1378,fig|598659.7.peg.1380,fig|598659.7.peg.1381,fig|598659.7.peg.1382,fig|598659.7.peg.612	9	856	fig|511145.6.peg.2353,fig|511145.6.peg.2354,fig|511145.6.peg.2355,fig|511145.6.peg.2356,fig|511145.6.peg.2357,fig|511145.6.peg.2358,fig|511145.6.peg.2359,fig|511145.6.peg.2360,fig|511145.6.peg.2361,fig|511145.6.peg.2362,fig|511145.6.peg.2363,fig|511145.6.peg.2364,fig|511145.6.peg.2365	13	2181	0.232052	1	1	1	1	1	0.403935	1	0.319558	0.314172
Phenylalanine and Tyrosine Branches from Chorismate	fig|598659.7.peg.1072,fig|598659.7.peg.1073,fig|598659.7.peg.1073,fig|598659.7.peg.1436	4	856	fig|511145.6.peg.1368,fig|511145.6.peg.2682,fig|511145.6.peg.2683,fig|511145.6.peg.4155	4	2181	0.232697	1	1	1	1	1	0.403935	1	0.319558	0.314172
RuvABC plus a hypothetical	fig|598659.7.peg.1745,fig|598659.7.peg.604,fig|598659.7.peg.657,fig|598659.7.peg.917	4	856	fig|511145.6.peg.1923,fig|511145.6.peg.1924,fig|511145.6.peg.1926,fig|511145.6.peg.1927	4	2181	0.232697	1	1	1	1	1	0.403935	1	0.319558	0.314172
Serine Biosynthesis	fig|598659.7.peg.1081,fig|598659.7.peg.1636,fig|598659.7.peg.868,fig|598659.7.peg.883	4	856	fig|511145.6.peg.2639,fig|511145.6.peg.2992,fig|511145.6.peg.4513,fig|511145.6.peg.930	4	2181	0.232697	1	1	1	1	1	0.403935	1	0.319558	0.314172
Polyamine Metabolism	fig|598659.7.peg.102,fig|598659.7.peg.1700,fig|598659.7.peg.208,fig|598659.7.peg.209,fig|598659.7.peg.211,fig|598659.7.peg.346	6	856	fig|511145.6.peg.1160,fig|511145.6.peg.1161,fig|511145.6.peg.1162,fig|511145.6.peg.1163,fig|511145.6.peg.122,fig|511145.6.peg.123,fig|511145.6.peg.1492,fig|511145.6.peg.1493,fig|511145.6.peg.1494,fig|511145.6.peg.1495,fig|511145.6.peg.1496,fig|511145.6.peg.1639,fig|511145.6.peg.164,fig|511145.6.peg.1660,fig|511145.6.peg.3016,fig|511145.6.peg.3017,fig|511145.6.peg.3046,fig|511145.6.peg.328,fig|511…	28	2181	0.248548	1	1	1	1	1	0.403935	1	0.319558	0.314172
Pyruvate Alanine Serine Interconversions	fig|598659.7.peg.1322,fig|598659.7.peg.1518	2	856	fig|511145.6.peg.1223,fig|511145.6.peg.1224,fig|511145.6.peg.2448,fig|511145.6.peg.2881,fig|511145.6.peg.2882,fig|511145.6.peg.2928,fig|511145.6.peg.3190,fig|511145.6.peg.3191,fig|511145.6.peg.3633,fig|511145.6.peg.3669,fig|511145.6.peg.3869,fig|511145.6.peg.4154,fig|511145.6.peg.4318	13	2181	0.258993	1	1	1	1	1	0.403935	1	0.319558	0.314172
Cobalt-zinc-cadmium resistance	fig|598659.7.peg.1086,fig|598659.7.peg.184,fig|598659.7.peg.331,fig|598659.7.peg.560	4	856	fig|511145.6.peg.1525,fig|511145.6.peg.1572,fig|511145.6.peg.1587,fig|511145.6.peg.2021,fig|511145.6.peg.213,fig|511145.6.peg.3263,fig|511145.6.peg.3369,fig|511145.6.peg.4013,fig|511145.6.peg.4014,fig|511145.6.peg.585,fig|511145.6.peg.586,fig|511145.6.peg.587,fig|511145.6.peg.588,fig|511145.6.peg.589,fig|511145.6.peg.590,fig|511145.6.peg.766,fig|511145.6.peg.767,fig|511145.6.peg.768,fig|511145.6.…	20	2181	0.259064	1	1	1	1	1	0.403935	1	0.319558	0.314172
De Novo Pyrimidine Synthesis	fig|598659.7.peg.146,fig|598659.7.peg.151,fig|598659.7.peg.1725,fig|598659.7.peg.484,fig|598659.7.peg.54,fig|598659.7.peg.67,fig|598659.7.peg.923	7	856	fig|511145.6.peg.1096,fig|511145.6.peg.1321,fig|511145.6.peg.2579,fig|511145.6.peg.2580,fig|511145.6.peg.31,fig|511145.6.peg.32,fig|511145.6.peg.3744,fig|511145.6.peg.4355,fig|511145.6.peg.4356,fig|511145.6.peg.972	10	2181	0.278304	1	1	1	1	1	0.403935	1	0.319558	0.314172
Soluble cytochromes and functionally related electron carriers	fig|598659.7.peg.1265,fig|598659.7.peg.188,fig|598659.7.peg.411,fig|598659.7.peg.545	4	856	fig|511145.6.peg.2611,fig|511145.6.peg.291,fig|511145.6.peg.4175,fig|511145.6.peg.4275,fig|511145.6.peg.4345	5	2181	0.280303	1	1	1	1	1	0.403935	1	0.319558	0.314172
Aminopeptidases (EC 3.4.11.-)	fig|598659.7.peg.890	1	856		0	2181	0.281857	1	1	1	1	1	0.403935	1	0.319558	0.314172
Broadly distributed proteins not in subsystems	fig|598659.7.peg.851	1	856		0	2181	0.281857	1	1	1	1	1	0.403935	1	0.319558	0.314172
DNA structural proteins, bacterial	fig|598659.7.peg.1065	1	856		0	2181	0.281857	1	1	1	1	1	0.403935	1	0.319558	0.314172
Dipeptidases (EC 3.4.13.-)	fig|598659.7.peg.487	1	856		0	2181	0.281857	1	1	1	1	1	0.403935	1	0.319558	0.314172
Nitrosative stress	fig|598659.7.peg.1043	1	856		0	2181	0.281857	1	1	1	1	1	0.403935	1	0.319558	0.314172
Osmoregulation	fig|598659.7.peg.400	1	856		0	2181	0.281857	1	1	1	1	1	0.403935	1	0.319558	0.314172
Periplasmic disulfide interchange	fig|598659.7.peg.1244	1	856		0	2181	0.281857	1	1	1	1	1	0.403935	1	0.319558	0.314172
Programmed frameshift	fig|598659.7.peg.1343	1	856		0	2181	0.281857	1	1	1	1	1	0.403935	1	0.319558	0.314172
RNA processing orphans	fig|598659.7.peg.1696	1	856		0	2181	0.281857	1	1	1	1	1	0.403935	1	0.319558	0.314172
Ribosomal protein S5p acylation	fig|598659.7.peg.1576	1	856		0	2181	0.281857	1	1	1	1	1	0.403935	1	0.319558	0.314172
Ribosome activity modulation	fig|598659.7.peg.807	1	856		0	2181	0.281857	1	1	1	1	1	0.403935	1	0.319558	0.314172
Rrf2 family transcriptional regulators	fig|598659.7.peg.856	1	856		0	2181	0.281857	1	1	1	1	1	0.403935	1	0.319558	0.314172
Single-Rhodanese-domain proteins	fig|598659.7.peg.472	1	856		0	2181	0.281857	1	1	1	1	1	0.403935	1	0.319558	0.314172
Sporulation-associated proteins with broader functions	fig|598659.7.peg.1077	1	856		0	2181	0.281857	1	1	1	1	1	0.403935	1	0.319558	0.314172
Translation elongation factor G family	fig|598659.7.peg.167	1	856		0	2181	0.281857	1	1	1	1	1	0.403935	1	0.319558	0.314172
YcfH	fig|598659.7.peg.1164	1	856		0	2181	0.281857	1	1	1	1	1	0.403935	1	0.319558	0.314172
tRNA aminoacylation, Ala	fig|598659.7.peg.122	1	856		0	2181	0.281857	1	1	1	1	1	0.403935	1	0.319558	0.314172
tRNA aminoacylation, Arg	fig|598659.7.peg.439	1	856		0	2181	0.281857	1	1	1	1	1	0.403935	1	0.319558	0.314172
tRNA aminoacylation, Cys	fig|598659.7.peg.921	1	856		0	2181	0.281857	1	1	1	1	1	0.403935	1	0.319558	0.314172
tRNA aminoacylation, Ile	fig|598659.7.peg.670	1	856		0	2181	0.281857	1	1	1	1	1	0.403935	1	0.319558	0.314172
tRNA aminoacylation, Leu	fig|598659.7.peg.1443	1	856		0	2181	0.281857	1	1	1	1	1	0.403935	1	0.319558	0.314172
tRNA aminoacylation, Lys	fig|598659.7.peg.867	1	856		0	2181	0.281857	1	1	1	1	1	0.403935	1	0.319558	0.314172
tRNA aminoacylation, Met	fig|598659.7.peg.1205	1	856		0	2181	0.281857	1	1	1	1	1	0.403935	1	0.319558	0.314172
tRNA aminoacylation, Pro	fig|598659.7.peg.1035	1	856		0	2181	0.281857	1	1	1	1	1	0.403935	1	0.319558	0.314172
tRNA aminoacylation, Ser	fig|598659.7.peg.76	1	856		0	2181	0.281857	1	1	1	1	1	0.403935	1	0.319558	0.314172
tRNA aminoacylation, Thr	fig|598659.7.peg.1303	1	856		0	2181	0.281857	1	1	1	1	1	0.403935	1	0.319558	0.314172
tRNA aminoacylation, Trp	fig|598659.7.peg.137	1	856		0	2181	0.281857	1	1	1	1	1	0.403935	1	0.319558	0.314172
tRNA aminoacylation, Tyr	fig|598659.7.peg.491	1	856		0	2181	0.281857	1	1	1	1	1	0.403935	1	0.319558	0.314172
tRNA aminoacylation, Val	fig|598659.7.peg.801	1	856		0	2181	0.281857	1	1	1	1	1	0.403935	1	0.319558	0.314172
Glycine and Serine Utilization	fig|598659.7.peg.1081,fig|598659.7.peg.1636,fig|598659.7.peg.76,fig|598659.7.peg.868,fig|598659.7.peg.883	5	856	fig|511145.6.peg.1436,fig|511145.6.peg.1875,fig|511145.6.peg.2446,fig|511145.6.peg.2447,fig|511145.6.peg.2448,fig|511145.6.peg.2639,fig|511145.6.peg.2881,fig|511145.6.peg.2882,fig|511145.6.peg.2928,fig|511145.6.peg.2983,fig|511145.6.peg.2984,fig|511145.6.peg.2985,fig|511145.6.peg.2992,fig|511145.6.peg.3190,fig|511145.6.peg.3196,fig|511145.6.peg.3202,fig|511145.6.peg.3633,fig|511145.6.peg.3719,fig…	23	2181	0.292409	1	1	1	1	1	0.416405	1	0.329423	0.323871
Glutathione-regulated potassium-efflux system and associated functions	fig|598659.7.peg.103,fig|598659.7.peg.104,fig|598659.7.peg.1086,fig|598659.7.peg.1486,fig|598659.7.peg.1542,fig|598659.7.peg.1545,fig|598659.7.peg.1738,fig|598659.7.peg.223,fig|598659.7.peg.242,fig|598659.7.peg.268,fig|598659.7.peg.312,fig|598659.7.peg.331,fig|598659.7.peg.404,fig|598659.7.peg.78,fig|598659.7.peg.783	15	856	fig|511145.6.peg.213,fig|511145.6.peg.2583,fig|511145.6.peg.3367,fig|511145.6.peg.3368,fig|511145.6.peg.3420,fig|511145.6.peg.3421,fig|511145.6.peg.3422,fig|511145.6.peg.3424,fig|511145.6.peg.3425,fig|511145.6.peg.3426,fig|511145.6.peg.3427,fig|511145.6.peg.3428,fig|511145.6.peg.3429,fig|511145.6.peg.3430,fig|511145.6.peg.3431,fig|511145.6.peg.3434,fig|511145.6.peg.3435,fig|511145.6.peg.3712,fig|…	27	2181	0.300219	1	1	1	1	1	0.424838	1	0.336094	0.330429
Translation termination factors bacterial	fig|598659.7.peg.1077,fig|598659.7.peg.1343,fig|598659.7.peg.1355,fig|598659.7.peg.1359,fig|598659.7.peg.1573,fig|598659.7.peg.1681,fig|598659.7.peg.68	7	856	fig|511145.6.peg.1241,fig|511145.6.peg.1248,fig|511145.6.peg.172,fig|511145.6.peg.177,fig|511145.6.peg.198,fig|511145.6.peg.236,fig|511145.6.peg.237,fig|511145.6.peg.2703,fig|511145.6.peg.2969,fig|511145.6.peg.3364,fig|511145.6.peg.4497	11	2181	0.302962	1	1	1	1	1	0.426041	1	0.337046	0.331365
Biogenesis of c-type cytochromes	fig|598659.7.peg.1244,fig|598659.7.peg.539,fig|598659.7.peg.666	3	856	fig|511145.6.peg.1219,fig|511145.6.peg.1315,fig|511145.6.peg.2267,fig|511145.6.peg.2268,fig|511145.6.peg.2269,fig|511145.6.peg.2270,fig|511145.6.peg.2271,fig|511145.6.peg.2272,fig|511145.6.peg.2273,fig|511145.6.peg.2274,fig|511145.6.peg.2586,fig|511145.6.peg.3951,fig|511145.6.peg.4246,fig|511145.6.peg.4247,fig|511145.6.peg.490,fig|511145.6.peg.741	16	2181	0.30945	1	1	1	1	1	0.432461	1	0.342125	0.336359
A Hypothetical Protein Related to Proline Metabolism	fig|598659.7.peg.803,fig|598659.7.peg.930	2	856	fig|511145.6.peg.3030,fig|511145.6.peg.393	2	2181	0.316416	1	1	1	1	1	0.434108	1	0.343428	0.337639
Cluster-based Subsystem Grouping Hypotheticals - perhaps Proteosome Related	fig|598659.7.peg.1082,fig|598659.7.peg.1083	2	856	fig|511145.6.peg.3934,fig|511145.6.peg.3936	2	2181	0.316416	1	1	1	1	1	0.434108	1	0.343428	0.337639
Signal peptidase	fig|598659.7.peg.1352,fig|598659.7.peg.727	2	856	fig|511145.6.peg.24,fig|511145.6.peg.2656	2	2181	0.316416	1	1	1	1	1	0.434108	1	0.343428	0.337639
Glycolysis and Gluconeogenesis	fig|598659.7.peg.1206,fig|598659.7.peg.261,fig|598659.7.peg.425,fig|598659.7.peg.443,fig|598659.7.peg.444,fig|598659.7.peg.445,fig|598659.7.peg.527,fig|598659.7.peg.588,fig|598659.7.peg.606,fig|598659.7.peg.735,fig|598659.7.peg.744,fig|598659.7.peg.850	12	856	fig|511145.6.peg.1466,fig|511145.6.peg.1467,fig|511145.6.peg.1731,fig|511145.6.peg.1758,fig|511145.6.peg.1779,fig|511145.6.peg.1838,fig|511145.6.peg.1914,fig|511145.6.peg.1917,fig|511145.6.peg.2159,fig|511145.6.peg.2470,fig|511145.6.peg.2862,fig|511145.6.peg.3005,fig|511145.6.peg.3006,fig|511145.6.peg.3714,fig|511145.6.peg.4015,fig|511145.6.peg.4019,fig|511145.6.peg.4025,fig|511145.6.peg.4120,fig…	21	2181	0.330394	1	1	1	1	1	0.447823	1	0.354278	0.348307
KDO2-Lipid A biosynthesis	fig|598659.7.peg.1160,fig|598659.7.peg.1185,fig|598659.7.peg.1413,fig|598659.7.peg.1506,fig|598659.7.peg.1548,fig|598659.7.peg.1675,fig|598659.7.peg.1739,fig|598659.7.peg.337,fig|598659.7.peg.38,fig|598659.7.peg.595,fig|598659.7.peg.757,fig|598659.7.peg.780	12	856	fig|511145.6.peg.100,fig|511145.6.peg.1087,fig|511145.6.peg.1252,fig|511145.6.peg.185,fig|511145.6.peg.187,fig|511145.6.peg.188,fig|511145.6.peg.1918,fig|511145.6.peg.2088,fig|511145.6.peg.2459,fig|511145.6.peg.3276,fig|511145.6.peg.3277,fig|511145.6.peg.3279,fig|511145.6.peg.3280,fig|511145.6.peg.3735,fig|511145.6.peg.538,fig|511145.6.peg.663,fig|511145.6.peg.776,fig|511145.6.peg.937,fig|511145.…	21	2181	0.330394	1	1	1	1	1	0.447823	1	0.354278	0.348307
Peptidoglycan biosynthesis--gjo	fig|598659.7.peg.1643,fig|598659.7.peg.271,fig|598659.7.peg.831,fig|598659.7.peg.914,fig|598659.7.peg.916	5	856	fig|511145.6.peg.387,fig|511145.6.peg.4342,fig|511145.6.peg.89,fig|511145.6.peg.90,fig|511145.6.peg.92,fig|511145.6.peg.95,fig|511145.6.peg.96	7	2181	0.336589	1	1	1	1	1	0.450789	1	0.356624	0.350614
Translation elongation factors bacterial	fig|598659.7.peg.1293,fig|598659.7.peg.155,fig|598659.7.peg.167,fig|598659.7.peg.433,fig|598659.7.peg.884	5	856	fig|511145.6.peg.175,fig|511145.6.peg.2243,fig|511145.6.peg.2657,fig|511145.6.peg.3416,fig|511145.6.peg.3417,fig|511145.6.peg.4075,fig|511145.6.peg.4257	7	2181	0.336589	1	1	1	1	1	0.450789	1	0.356624	0.350614
DNA-replication	fig|598659.7.peg.1,fig|598659.7.peg.1009,fig|598659.7.peg.1053,fig|598659.7.peg.1100,fig|598659.7.peg.1151,fig|598659.7.peg.1295,fig|598659.7.peg.1447,fig|598659.7.peg.1448,fig|598659.7.peg.1745,fig|598659.7.peg.2,fig|598659.7.peg.238,fig|598659.7.peg.260,fig|598659.7.peg.354,fig|598659.7.peg.657,fig|598659.7.peg.835,fig|598659.7.peg.899,fig|598659.7.peg.917,fig|598659.7.peg.988	18	856	fig|511145.6.peg.1134,fig|511145.6.peg.1150,fig|511145.6.peg.1406,fig|511145.6.peg.1665,fig|511145.6.peg.190,fig|511145.6.peg.1904,fig|511145.6.peg.1923,fig|511145.6.peg.1924,fig|511145.6.peg.1926,fig|511145.6.peg.216,fig|511145.6.peg.2578,fig|511145.6.peg.2699,fig|511145.6.peg.2774,fig|511145.6.peg.2902,fig|511145.6.peg.2903,fig|511145.6.peg.2905,fig|511145.6.peg.2971,fig|511145.6.peg.3145,fig|5…	35	2181	0.356675	1	1	1	1	1	0.47314	1	0.374307	0.367998
Lipoprotein Biosynthesis	fig|598659.7.peg.1247,fig|598659.7.peg.1352,fig|598659.7.peg.1438	3	856	fig|511145.6.peg.24,fig|511145.6.peg.2911,fig|511145.6.peg.682	3	2181	0.359587	1	1	1	1	1	0.47314	1	0.374307	0.367998
Peptide methionine sulfoxide reductase	fig|598659.7.peg.1067,fig|598659.7.peg.1244,fig|598659.7.peg.900	3	856	fig|511145.6.peg.1762,fig|511145.6.peg.1837,fig|511145.6.peg.4329	3	2181	0.359587	1	1	1	1	1	0.47314	1	0.374307	0.367998
Recycling of Peptidoglycan Amino Acids	fig|598659.7.peg.487,fig|598659.7.peg.489	2	856	fig|511145.6.peg.112,fig|511145.6.peg.1227,fig|511145.6.peg.1370,fig|511145.6.peg.1371,fig|511145.6.peg.1376,fig|511145.6.peg.238,fig|511145.6.peg.2515,fig|511145.6.peg.2900,fig|511145.6.peg.4278,fig|511145.6.peg.4342,fig|511145.6.peg.445,fig|511145.6.peg.889	12	2181	0.3739	1	1	1	1	1	0.489113	1	0.386943	0.380421
Pyruvate metabolism I: anaplerotic reactions, PEP	fig|598659.7.peg.1165,fig|598659.7.peg.527,fig|598659.7.peg.735,fig|598659.7.peg.85,fig|598659.7.peg.990,fig|598659.7.peg.991	6	856	fig|511145.6.peg.1532,fig|511145.6.peg.1731,fig|511145.6.peg.1758,fig|511145.6.peg.1859,fig|511145.6.peg.1860,fig|511145.6.peg.1917,fig|511145.6.peg.2543,fig|511145.6.peg.3481,fig|511145.6.peg.3620,fig|511145.6.peg.4059	10	2181	0.409782	1	1	1	1	1	0.518658	1	0.410316	0.403401
DNA repair, UvrABC system	fig|598659.7.peg.1105,fig|598659.7.peg.278,fig|598659.7.peg.967	3	856	fig|511145.6.peg.1798,fig|511145.6.peg.1977,fig|511145.6.peg.4160,fig|511145.6.peg.796	4	2181	0.410316	1	1	1	1	1	0.518658	1	0.410316	0.403401
DNA topoisomerases, Type II, ATP-dependent	fig|598659.7.peg.1041,fig|598659.7.peg.3,fig|598659.7.peg.639	3	856	fig|511145.6.peg.2304,fig|511145.6.peg.3098,fig|511145.6.peg.3107,fig|511145.6.peg.3805	4	2181	0.410316	1	1	1	1	1	0.518658	1	0.410316	0.403401
NusA-TFII Cluster	fig|598659.7.peg.1501,fig|598659.7.peg.1502,fig|598659.7.peg.253	3	856	fig|511145.6.peg.3247,fig|511145.6.peg.3248,fig|511145.6.peg.3249,fig|511145.6.peg.3250	4	2181	0.410316	1	1	1	1	1	0.518658	1	0.410316	0.403401
Proline Synthesis	fig|598659.7.peg.1360,fig|598659.7.peg.776,fig|598659.7.peg.803	3	856	fig|511145.6.peg.1819,fig|511145.6.peg.243,fig|511145.6.peg.244,fig|511145.6.peg.393	4	2181	0.410316	1	1	1	1	1	0.518658	1	0.410316	0.403401
RNA polymerase bacterial	fig|598659.7.peg.163,fig|598659.7.peg.164,fig|598659.7.peg.1647	3	856	fig|511145.6.peg.3372,fig|511145.6.peg.3751,fig|511145.6.peg.4082,fig|511145.6.peg.4083	4	2181	0.410316	1	1	1	1	1	0.518658	1	0.410316	0.403401
Glycolate, glyoxylate interconversions	fig|598659.7.peg.221,fig|598659.7.peg.786,fig|598659.7.peg.897	3	856	fig|511145.6.peg.1465,fig|511145.6.peg.1912,fig|511145.6.peg.2455,fig|511145.6.peg.2456,fig|511145.6.peg.2994,fig|511145.6.peg.3054,fig|511145.6.peg.3055,fig|511145.6.peg.3056,fig|511145.6.peg.3057,fig|511145.6.peg.3058,fig|511145.6.peg.3059,fig|511145.6.peg.3060,fig|511145.6.peg.3462,fig|511145.6.peg.4108	14	2181	0.425993	1	1	1	1	1	0.535467	1	0.423614	0.416474
Cysteine Biosynthesis	fig|598659.7.peg.1099,fig|598659.7.peg.1535,fig|598659.7.peg.794	3	856	fig|511145.6.peg.1312,fig|511145.6.peg.2491,fig|511145.6.peg.2492,fig|511145.6.peg.2501,fig|511145.6.peg.2502,fig|511145.6.peg.2503,fig|511145.6.peg.2504,fig|511145.6.peg.2505,fig|511145.6.peg.2829,fig|511145.6.peg.2830,fig|511145.6.peg.2831,fig|511145.6.peg.2843,fig|511145.6.peg.2844,fig|511145.6.peg.2845,fig|511145.6.peg.3708	15	2181	0.430132	1	1	1	1	1	0.537665	1	0.425353	0.418184
Phosphate metabolism	fig|598659.7.peg.1438,fig|598659.7.peg.182,fig|598659.7.peg.189,fig|598659.7.peg.290,fig|598659.7.peg.291,fig|598659.7.peg.292,fig|598659.7.peg.293,fig|598659.7.peg.294,fig|598659.7.peg.620,fig|598659.7.peg.633,fig|598659.7.peg.759,fig|598659.7.peg.981	12	856	fig|511145.6.peg.1053,fig|511145.6.peg.1657,fig|511145.6.peg.1658,fig|511145.6.peg.2584,fig|511145.6.peg.2585,fig|511145.6.peg.3067,fig|511145.6.peg.3097,fig|511145.6.peg.3577,fig|511145.6.peg.3830,fig|511145.6.peg.3831,fig|511145.6.peg.3832,fig|511145.6.peg.3833,fig|511145.6.peg.3834,fig|511145.6.peg.3876,fig|511145.6.peg.390,fig|511145.6.peg.4065,fig|511145.6.peg.408,fig|511145.6.peg.409,fig|51…	23	2181	0.450349	1	1	1	1	1	0.559827	1	0.442885	0.435421
Periplasmic Stress Response	fig|598659.7.peg.44	1	856	fig|511145.6.peg.166,fig|511145.6.peg.182,fig|511145.6.peg.184,fig|511145.6.peg.2659,fig|511145.6.peg.2660,fig|511145.6.peg.3316,fig|511145.6.peg.3317,fig|511145.6.peg.55	8	2181	0.459582	1	1	1	1	1	0.568165	1	0.449481	0.441906
Pyridoxin (Vitamin B6) Biosynthesis	fig|598659.7.peg.1068,fig|598659.7.peg.1170,fig|598659.7.peg.1186,fig|598659.7.peg.1636,fig|598659.7.peg.425,fig|598659.7.peg.443,fig|598659.7.peg.883	7	856	fig|511145.6.peg.1466,fig|511145.6.peg.1467,fig|511145.6.peg.1691,fig|511145.6.peg.1693,fig|511145.6.peg.1838,fig|511145.6.peg.2400,fig|511145.6.peg.2497,fig|511145.6.peg.2652,fig|511145.6.peg.2992,fig|511145.6.peg.3007,fig|511145.6.peg.431,fig|511145.6.peg.54,fig|511145.6.peg.930	13	2181	0.464946	1	1	1	1	1	0.571654	1	0.452242	0.44462
Common Pathway For Synthesis of Aromatic Compounds (DAHP synthase to chorismate)	fig|598659.7.peg.1315,fig|598659.7.peg.1372,fig|598659.7.peg.1739,fig|598659.7.peg.264,fig|598659.7.peg.459,fig|598659.7.peg.873,fig|598659.7.peg.879,fig|598659.7.peg.94	8	856	fig|511145.6.peg.1252,fig|511145.6.peg.1368,fig|511145.6.peg.1747,fig|511145.6.peg.1748,fig|511145.6.peg.1760,fig|511145.6.peg.2409,fig|511145.6.peg.2684,fig|511145.6.peg.3359,fig|511145.6.peg.3466,fig|511145.6.peg.3467,fig|511145.6.peg.395,fig|511145.6.peg.4519,fig|511145.6.peg.770,fig|511145.6.peg.931	14	2181	0.474879	1	1	1	1	1	0.576592	1	0.456148	0.448461
Capsular heptose biosynthesis	fig|598659.7.peg.1619,fig|598659.7.peg.1620,fig|598659.7.peg.1661,fig|598659.7.peg.1664	4	856	fig|511145.6.peg.207,fig|511145.6.peg.2098,fig|511145.6.peg.2114,fig|511145.6.peg.2115,fig|511145.6.peg.223,fig|511145.6.peg.3229	6	2181	0.481749	1	1	1	1	1	0.576592	1	0.456148	0.448461
D-tyrosyl-tRNA(Tyr) deacylase	fig|598659.7.peg.665	1	856	fig|511145.6.peg.3982	1	2181	0.484337	1	1	1	1	1	0.576592	1	0.456148	0.448461
Glutamate dehydrogenases	fig|598659.7.peg.815	1	856	fig|511145.6.peg.1819	1	2181	0.484337	1	1	1	1	1	0.576592	1	0.456148	0.448461
Glutamine synthetases	fig|598659.7.peg.481	1	856	fig|511145.6.peg.3964	1	2181	0.484337	1	1	1	1	1	0.576592	1	0.456148	0.448461
YaaA	fig|598659.7.peg.43	1	856	fig|511145.6.peg.5	1	2181	0.484337	1	1	1	1	1	0.576592	1	0.456148	0.448461
DNA repair, bacterial RecFOR pathway	fig|598659.7.peg.1324,fig|598659.7.peg.238,fig|598659.7.peg.260,fig|598659.7.peg.899	4	856	fig|511145.6.peg.2653,fig|511145.6.peg.2774,fig|511145.6.peg.2971,fig|511145.6.peg.3806,fig|511145.6.peg.3920,fig|511145.6.peg.4161,fig|511145.6.peg.487	7	2181	0.516087	1	1	1	1	1	0.611156	1	0.483492	0.475343
Queuosine-Archaeosine Biosynthesis	fig|598659.7.peg.1109,fig|598659.7.peg.1111,fig|598659.7.peg.1685,fig|598659.7.peg.392,fig|598659.7.peg.393,fig|598659.7.peg.4,fig|598659.7.peg.461,fig|598659.7.peg.560,fig|598659.7.peg.760	9	856	fig|511145.6.peg.148,fig|511145.6.peg.1525,fig|511145.6.peg.1587,fig|511145.6.peg.1928,fig|511145.6.peg.2021,fig|511145.6.peg.2221,fig|511145.6.peg.2231,fig|511145.6.peg.27,fig|511145.6.peg.2846,fig|511145.6.peg.2859,fig|511145.6.peg.2879,fig|511145.6.peg.3263,fig|511145.6.peg.3553,fig|511145.6.peg.416,fig|511145.6.peg.417,fig|511145.6.peg.457,fig|511145.6.peg.539,fig|511145.6.peg.673	18	2181	0.525518	1	1	1	1	1	0.618602	1	0.489383	0.481135
Terminal cytochrome oxidases	fig|598659.7.peg.87,fig|598659.7.peg.88	2	856	fig|511145.6.peg.1005,fig|511145.6.peg.1006,fig|511145.6.peg.441,fig|511145.6.peg.442,fig|511145.6.peg.443,fig|511145.6.peg.444,fig|511145.6.peg.755,fig|511145.6.peg.756,fig|511145.6.peg.907,fig|511145.6.peg.908	10	2181	0.527873	1	1	1	1	1	0.618602	1	0.489383	0.481135
High affinity phosphate transporter and control of PHO regulon	fig|598659.7.peg.189,fig|598659.7.peg.290,fig|598659.7.peg.291,fig|598659.7.peg.292,fig|598659.7.peg.293	5	856	fig|511145.6.peg.2584,fig|511145.6.peg.2585,fig|511145.6.peg.3830,fig|511145.6.peg.3831,fig|511145.6.peg.3832,fig|511145.6.peg.3833,fig|511145.6.peg.3834,fig|511145.6.peg.408,fig|511145.6.peg.409	9	2181	0.55515	1	1	1	1	1	0.64386	1	0.509365	0.50078
RNA processing and degradation, bacterial	fig|598659.7.peg.1221,fig|598659.7.peg.1501,fig|598659.7.peg.1509,fig|598659.7.peg.321,fig|598659.7.peg.93	5	856	fig|511145.6.peg.1119,fig|511145.6.peg.1328,fig|511145.6.peg.2655,fig|511145.6.peg.3328,fig|511145.6.peg.4030,fig|511145.6.peg.4274,fig|511145.6.peg.4288,fig|511145.6.peg.4363,fig|511145.6.peg.632	9	2181	0.55515	1	1	1	1	1	0.64386	1	0.509365	0.50078
Murein Hydrolases	fig|598659.7.peg.1163,fig|598659.7.peg.1536,fig|598659.7.peg.489,fig|598659.7.peg.634	4	856	fig|511145.6.peg.1143,fig|511145.6.peg.1227,fig|511145.6.peg.1228,fig|511145.6.peg.2071,fig|511145.6.peg.212,fig|511145.6.peg.2515,fig|511145.6.peg.2776,fig|511145.6.peg.2899,fig|511145.6.peg.2900,fig|511145.6.peg.3043,fig|511145.6.peg.3260,fig|511145.6.peg.4278,fig|511145.6.peg.4518,fig|511145.6.peg.653,fig|511145.6.peg.859,fig|511145.6.peg.889	16	2181	0.618059	1	1	1	1	1	0.713144	1	0.564177	0.554668
Ton and Tol transport systems	fig|598659.7.peg.1702,fig|598659.7.peg.244,fig|598659.7.peg.306,fig|598659.7.peg.307,fig|598659.7.peg.309,fig|598659.7.peg.310,fig|598659.7.peg.311,fig|598659.7.peg.717	8	856	fig|511145.6.peg.1290,fig|511145.6.peg.2223,fig|511145.6.peg.2224,fig|511145.6.peg.2822,fig|511145.6.peg.3085,fig|511145.6.peg.3086,fig|511145.6.peg.3112,fig|511145.6.peg.3149,fig|511145.6.peg.456,fig|511145.6.peg.600,fig|511145.6.peg.759,fig|511145.6.peg.760,fig|511145.6.peg.761,fig|511145.6.peg.762,fig|511145.6.peg.763,fig|511145.6.peg.764,fig|511145.6.peg.765	17	2181	0.658881	1	1	1	1	1	0.756368	1	0.598371	0.588286
Resistance to fluoroquinolones	fig|598659.7.peg.3,fig|598659.7.peg.639	2	856	fig|511145.6.peg.2304,fig|511145.6.peg.3098,fig|511145.6.peg.3107,fig|511145.6.peg.3805	4	2181	0.676862	1	1	1	1	1	0.773066	1	0.611581	0.601273
Twin-arginine translocation system	fig|598659.7.peg.1082,fig|598659.7.peg.1083,fig|598659.7.peg.1705	3	856	fig|511145.6.peg.3934,fig|511145.6.peg.3935,fig|511145.6.peg.3936,fig|511145.6.peg.3937,fig|511145.6.peg.648	5	2181	0.694514	1	1	1	1	1	0.78922	1	0.624361	0.613838
2-phosphoglycolate salvage	fig|598659.7.peg.213,fig|598659.7.peg.221,fig|598659.7.peg.897	3	856	fig|511145.6.peg.1783,fig|511145.6.peg.2371,fig|511145.6.peg.2768,fig|511145.6.peg.3462,fig|511145.6.peg.3463,fig|511145.6.peg.3820	6	2181	0.71797	1	1	1	1	1	0.811775	1	0.642204	0.63138
Methionine Degradation	fig|598659.7.peg.431,fig|598659.7.peg.454	2	856	fig|511145.6.peg.116,fig|511145.6.peg.1427,fig|511145.6.peg.164,fig|511145.6.peg.204,fig|511145.6.peg.205,fig|511145.6.peg.206,fig|511145.6.peg.2765,fig|511145.6.peg.3020,fig|511145.6.peg.3763	9	2181	0.738166	1	1	1	1	1	0.830436	1	0.656967	0.645895
Lipoic acid metabolism	fig|598659.7.peg.296,fig|598659.7.peg.739,fig|598659.7.peg.745,fig|598659.7.peg.746	4	856	fig|511145.6.peg.117,fig|511145.6.peg.2983,fig|511145.6.peg.4511,fig|511145.6.peg.4512,fig|511145.6.peg.649,fig|511145.6.peg.651,fig|511145.6.peg.652,fig|511145.6.peg.748	8	2181	0.749299	1	1	1	1	1	0.838768	1	0.663558	0.652375
DNA Repair Base Excision	fig|598659.7.peg.238,fig|598659.7.peg.350,fig|598659.7.peg.354,fig|598659.7.peg.584,fig|598659.7.peg.603	5	856	fig|511145.6.peg.1688,fig|511145.6.peg.2072,fig|511145.6.peg.2130,fig|511145.6.peg.2489,fig|511145.6.peg.2668,fig|511145.6.peg.2971,fig|511145.6.peg.3644,fig|511145.6.peg.3737,fig|511145.6.peg.3955,fig|511145.6.peg.63,fig|511145.6.peg.735	11	2181	0.783383	1	1	1	1	1	0.868281	1	0.686907	0.67533
Ubiquinone Biosynthesis	fig|598659.7.peg.1046,fig|598659.7.peg.1370,fig|598659.7.peg.1497,fig|598659.7.peg.710,fig|598659.7.peg.797	5	856	fig|511145.6.peg.2305,fig|511145.6.peg.2390,fig|511145.6.peg.2986,fig|511145.6.peg.2987,fig|511145.6.peg.3931,fig|511145.6.peg.3932,fig|511145.6.peg.3933,fig|511145.6.peg.3939,fig|511145.6.peg.3940,fig|511145.6.peg.4139,fig|511145.6.peg.4140	11	2181	0.783383	1	1	1	1	1	0.868281	1	0.686907	0.67533
Sialic Acid Metabolism	fig|598659.7.peg.1132,fig|598659.7.peg.1132,fig|598659.7.peg.1202,fig|598659.7.peg.1353,fig|598659.7.peg.1451,fig|598659.7.peg.1543,fig|598659.7.peg.1553,fig|598659.7.peg.1565	8	856	fig|511145.6.peg.1878,fig|511145.6.peg.1879,fig|511145.6.peg.1880,fig|511145.6.peg.3254,fig|511145.6.peg.3302,fig|511145.6.peg.3303,fig|511145.6.peg.3304,fig|511145.6.peg.3305,fig|511145.6.peg.3306,fig|511145.6.peg.3307,fig|511145.6.peg.3835,fig|511145.6.peg.3836,fig|511145.6.peg.3884,fig|511145.6.peg.4429,fig|511145.6.peg.4430,fig|511145.6.peg.693,fig|511145.6.peg.694,fig|511145.6.peg.696	18	2181	0.826986	1	1	1	1	1	0.907668	1	0.718066	0.705964
pyrimidine conversions	fig|598659.7.peg.1481,fig|598659.7.peg.237,fig|598659.7.peg.409,fig|598659.7.peg.410,fig|598659.7.peg.426,fig|598659.7.peg.55,fig|598659.7.peg.775,fig|598659.7.peg.795	8	856	fig|511145.6.peg.1133,fig|511145.6.peg.1275,fig|511145.6.peg.2127,fig|511145.6.peg.2128,fig|511145.6.peg.2209,fig|511145.6.peg.2580,fig|511145.6.peg.2603,fig|511145.6.peg.2863,fig|511145.6.peg.2910,fig|511145.6.peg.329,fig|511145.6.peg.342,fig|511145.6.peg.3929,fig|511145.6.peg.4323,fig|511145.6.peg.4507,fig|511145.6.peg.4509,fig|511145.6.peg.495,fig|511145.6.peg.909,fig|511145.6.peg.934	18	2181	0.826986	1	1	1	1	1	0.907668	1	0.718066	0.705964
Pentose phosphate pathway	fig|598659.7.peg.1080,fig|598659.7.peg.1169,fig|598659.7.peg.1637,fig|598659.7.peg.213,fig|598659.7.peg.319	5	856	fig|511145.6.peg.1244,fig|511145.6.peg.1913,fig|511145.6.peg.1914,fig|511145.6.peg.2090,fig|511145.6.peg.2544,fig|511145.6.peg.2545,fig|511145.6.peg.2994,fig|511145.6.peg.3014,fig|511145.6.peg.3463,fig|511145.6.peg.4050,fig|511145.6.peg.4200,fig|511145.6.peg.7,fig|511145.6.peg.784,fig|511145.6.peg.845	14	2181	1	1	1	1	1	1	1	1	0.791111	0.777778
Toxin-antitoxin systems (other than RelBE and MazEF)	fig|598659.7.peg.503,fig|598659.7.peg.504,fig|598659.7.peg.505	3	856	fig|511145.6.peg.2065,fig|511145.6.peg.2066,fig|511145.6.peg.2078,fig|511145.6.peg.2079,fig|511145.6.peg.226,fig|511145.6.peg.227,fig|511145.6.peg.245,fig|511145.6.peg.2726,fig|511145.6.peg.2727,fig|511145.6.peg.498	10	2181	1	1	1	1	1	1	1	1	0.791111	0.777778
ATP-dependent RNA helicases, bacterial	fig|598659.7.peg.1514	1	856	fig|511145.6.peg.1392,fig|511145.6.peg.2664,fig|511145.6.peg.3242,fig|511145.6.peg.3877,fig|511145.6.peg.815	5	2181	1	1	1	1	1	1	1	1	0.791111	0.777778
Alanine biosynthesis	fig|598659.7.peg.1322,fig|598659.7.peg.1518,fig|598659.7.peg.781	3	856	fig|511145.6.peg.1224,fig|511145.6.peg.1735,fig|511145.6.peg.2617,fig|511145.6.peg.2895,fig|511145.6.peg.3669,fig|511145.6.peg.3869,fig|511145.6.peg.3872,fig|511145.6.peg.4154	8	2181	1	1	1	1	1	1	1	1	0.791111	0.777778
Beta-lactamase	fig|598659.7.peg.1716	1	856	fig|511145.6.peg.4202,fig|511145.6.peg.4262	2	2181	1	1	1	1	1	1	1	1	0.791111	0.777778
EC699-706	fig|598659.7.peg.117,fig|598659.7.peg.118,fig|598659.7.peg.119	3	856	fig|511145.6.peg.728,fig|511145.6.peg.729,fig|511145.6.peg.730,fig|511145.6.peg.731,fig|511145.6.peg.732,fig|511145.6.peg.733,fig|511145.6.peg.734,fig|511145.6.peg.735	8	2181	1	1	1	1	1	1	1	1	0.791111	0.777778
Formate hydrogenase	fig|598659.7.peg.1256,fig|598659.7.peg.1266,fig|598659.7.peg.1268,fig|598659.7.peg.1269,fig|598659.7.peg.1270,fig|598659.7.peg.1271,fig|598659.7.peg.1271,fig|598659.7.peg.1272,fig|598659.7.peg.718,fig|598659.7.peg.719,fig|598659.7.peg.720,fig|598659.7.peg.722,fig|598659.7.peg.723,fig|598659.7.peg.723	14	856	fig|511145.6.peg.1526,fig|511145.6.peg.1527,fig|511145.6.peg.1528,fig|511145.6.peg.1553,fig|511145.6.peg.2563,fig|511145.6.peg.2564,fig|511145.6.peg.2565,fig|511145.6.peg.2566,fig|511145.6.peg.2567,fig|511145.6.peg.2568,fig|511145.6.peg.2569,fig|511145.6.peg.2570,fig|511145.6.peg.2571,fig|511145.6.peg.2573,fig|511145.6.peg.2574,fig|511145.6.peg.2795,fig|511145.6.peg.2796,fig|511145.6.peg.2797,fig…	36	2181	1	1	1	1	1	1	1	1	0.791111	0.777778
Glycerolipid and Glycerophospholipid Metabolism in Bacteria	fig|598659.7.peg.1058,fig|598659.7.peg.132,fig|598659.7.peg.133,fig|598659.7.peg.140,fig|598659.7.peg.185,fig|598659.7.peg.219,fig|598659.7.peg.232,fig|598659.7.peg.275,fig|598659.7.peg.323,fig|598659.7.peg.406,fig|598659.7.peg.620,fig|598659.7.peg.932	12	856	fig|511145.6.peg.1125,fig|511145.6.peg.1129,fig|511145.6.peg.1278,fig|511145.6.peg.1287,fig|511145.6.peg.1317,fig|511145.6.peg.1458,fig|511145.6.peg.1459,fig|511145.6.peg.1531,fig|511145.6.peg.181,fig|511145.6.peg.1976,fig|511145.6.peg.2314,fig|511145.6.peg.2315,fig|511145.6.peg.2316,fig|511145.6.peg.2673,fig|511145.6.peg.3097,fig|511145.6.peg.3137,fig|511145.6.peg.3202,fig|511145.6.peg.330,fig|5…	32	2181	1	1	1	1	1	1	1	1	0.791111	0.777778
Glycine Biosynthesis	fig|598659.7.peg.868	1	856	fig|511145.6.peg.2639,fig|511145.6.peg.3718,fig|511145.6.peg.3719,fig|511145.6.peg.892	4	2181	1	1	1	1	1	1	1	1	0.791111	0.777778
Lactate utilization	fig|598659.7.peg.1529,fig|598659.7.peg.1530	2	856	fig|511145.6.peg.2198,fig|511145.6.peg.312,fig|511145.6.peg.313,fig|511145.6.peg.314,fig|511145.6.peg.3704,fig|511145.6.peg.3705,fig|511145.6.peg.3706	7	2181	1	1	1	1	1	1	1	1	0.791111	0.777778
Lipoprotein sorting system	fig|598659.7.peg.935,fig|598659.7.peg.938	2	856	fig|511145.6.peg.1153,fig|511145.6.peg.1154,fig|511145.6.peg.1155,fig|511145.6.peg.1246,fig|511145.6.peg.913	5	2181	1	1	1	1	1	1	1	1	0.791111	0.777778
Mannose Metabolism	fig|598659.7.peg.1202,fig|598659.7.peg.1621,fig|598659.7.peg.1622	3	856	fig|511145.6.peg.1668,fig|511145.6.peg.1878,fig|511145.6.peg.1879,fig|511145.6.peg.1880,fig|511145.6.peg.2110,fig|511145.6.peg.2111,fig|511145.6.peg.2113	7	2181	1	1	1	1	1	1	1	1	0.791111	0.777778
Potassium homeostasis	fig|598659.7.peg.1060,fig|598659.7.peg.1539,fig|598659.7.peg.1654,fig|598659.7.peg.222,fig|598659.7.peg.223,fig|598659.7.peg.312,fig|598659.7.peg.662	7	856	fig|511145.6.peg.1409,fig|511145.6.peg.2140,fig|511145.6.peg.3368,fig|511145.6.peg.3424,fig|511145.6.peg.3426,fig|511145.6.peg.3427,fig|511145.6.peg.3429,fig|511145.6.peg.3430,fig|511145.6.peg.3854,fig|511145.6.peg.3945,fig|511145.6.peg.4271,fig|511145.6.peg.478,fig|511145.6.peg.48,fig|511145.6.peg.49,fig|511145.6.peg.716,fig|511145.6.peg.717,fig|511145.6.peg.718,fig|511145.6.peg.719,fig|511145.6…	19	2181	1	1	1	1	1	1	1	1	0.791111	0.777778
Protein degradation	fig|598659.7.peg.1314,fig|598659.7.peg.587	2	856	fig|511145.6.peg.2466,fig|511145.6.peg.2467,fig|511145.6.peg.3583,fig|511145.6.peg.4450,fig|511145.6.peg.848,fig|511145.6.peg.906	6	2181	1	1	1	1	1	1	1	1	0.791111	0.777778
Purine conversions	fig|598659.7.peg.1016,fig|598659.7.peg.1634,fig|598659.7.peg.1704,fig|598659.7.peg.409,fig|598659.7.peg.410,fig|598659.7.peg.438,fig|598659.7.peg.512,fig|598659.7.peg.673,fig|598659.7.peg.885,fig|598659.7.peg.954	10	856	fig|511145.6.peg.107,fig|511145.6.peg.1169,fig|511145.6.peg.128,fig|511145.6.peg.165,fig|511145.6.peg.1678,fig|511145.6.peg.2043,fig|511145.6.peg.2231,fig|511145.6.peg.239,fig|511145.6.peg.2584,fig|511145.6.peg.2591,fig|511145.6.peg.2592,fig|511145.6.peg.2603,fig|511145.6.peg.27,fig|511145.6.peg.2959,fig|511145.6.peg.2961,fig|511145.6.peg.3750,fig|511145.6.peg.3769,fig|511145.6.peg.4204,fig|51114…	26	2181	1	1	1	1	1	1	1	1	0.791111	0.777778
Quinate degradation	fig|598659.7.peg.1315	1	856	fig|511145.6.peg.1747,fig|511145.6.peg.1748	2	2181	1	1	1	1	1	1	1	1	0.791111	0.777778
Terminal cytochrome d ubiquinol oxidases	fig|598659.7.peg.87,fig|598659.7.peg.88	2	856	fig|511145.6.peg.1005,fig|511145.6.peg.1006,fig|511145.6.peg.755,fig|511145.6.peg.756,fig|511145.6.peg.907,fig|511145.6.peg.908	6	2181	1	1	1	1	1	1	1	1	0.791111	0.777778
Threonine degradation	fig|598659.7.peg.1062,fig|598659.7.peg.1063	2	856	fig|511145.6.peg.1436,fig|511145.6.peg.3195,fig|511145.6.peg.3196,fig|511145.6.peg.3198,fig|511145.6.peg.3718,fig|511145.6.peg.3719,fig|511145.6.peg.892	7	2181	1	1	1	1	1	1	1	1	0.791111	0.777778
Transcription initiation, bacterial sigma factors	fig|598659.7.peg.1308,fig|598659.7.peg.593,fig|598659.7.peg.758	3	856	fig|511145.6.peg.1987,fig|511145.6.peg.2658,fig|511145.6.peg.2659,fig|511145.6.peg.2660,fig|511145.6.peg.2661,fig|511145.6.peg.2819,fig|511145.6.peg.3147,fig|511145.6.peg.3281,fig|511145.6.peg.3543	9	2181	1	1	1	1	1	1	1	1	0.791111	0.777778
tRNA nucleotidyltransferase	fig|598659.7.peg.1213	1	856	fig|511145.6.peg.147,fig|511145.6.peg.3134	2	2181	1	1	1	1	1	1	1	1	0.791111	0.777778

## Sheet: KEGG
KEGG pathway	Genes in sample	Gene number in this subsystem	Sample size	Genes in the whole genome	Gene number in the whole genome	Genome size	P_value	Bonferroni	Holm	Hochberg	SidakSS	SidakSD	BH	BY	ABH	TSBH_0.05
Ribosome	NAMH_0157,NAMH_0157,NAMH_0162,NAMH_0162,NAMH_0163,NAMH_0163,NAMH_0171,NAMH_0171,NAMH_0176,NAMH_0176,NAMH_0177,NAMH_0177,NAMH_0178,NAMH_0178,NAMH_0179,NAMH_0179,NAMH_0182,NAMH_0182,NAMH_0183,NAMH_0183,NAMH_0252,NAMH_0252,NAMH_0420,NAMH_0420,NAMH_0421,NAMH_0421,NAMH_0425,NAMH_0425,NAMH_0451,NAMH_0451,NAMH_0716,NAMH_0716,NAMH_0721,NAMH_0721,NAMH_0722,NAMH_0722,NAMH_0839,NAMH_0839,NAMH_0884,NAMH_0884…	128	1053	b0023,b0023,b0169,b0169,b0201,b0201,b0204,b0204,b0205,b0205,b0296,b0296,b0911,b0911,b1089,b1089,b1480,b1480,b1716,b1716,b1717,b1717,b2185,b2185,b2588,b2588,b2589,b2589,b2591,b2591,b2606,b2606,b2609,b2609,b3065,b3065,b3165,b3165,b3185,b3185,b3186,b3186,b3230,b3230,b3231,b3231,b3272,b3272,b3274,b3274,b3275,b3275,b3278,b3278,b3294,b3294,b3296,b3296,b3297,b3297,b3298,b3298,b3299,b3299,b3301,b3301,b33…	158	2983	1.34423e-12	1.97603e-10	1.97603e-10	1.97603e-10	1.97606e-10	1.97606e-10	1.97603e-10	1.10085e-09	1.61308e-10	1.80127e-10
Transporters	NAMH_0065,NAMH_0078,NAMH_0081,NAMH_0082,NAMH_0193,NAMH_0195,NAMH_0196,NAMH_0197,NAMH_0199,NAMH_0209,NAMH_0211,NAMH_0308,NAMH_0309,NAMH_0310,NAMH_0311,NAMH_0453,NAMH_0518,NAMH_0519,NAMH_0583,NAMH_0584,NAMH_0585,NAMH_0586,NAMH_0587,NAMH_0588,NAMH_0591,NAMH_0601,NAMH_0602,NAMH_0725,NAMH_0731,NAMH_0732,NAMH_0733,NAMH_0736,NAMH_0788,NAMH_0881,NAMH_0934,NAMH_0964,NAMH_0975,NAMH_1106,NAMH_1168,NAMH_1310…	51	1053	b0045,b0066,b0067,b0068,b0070,b0127,b0128,b0129,b0151,b0152,b0153,b0158,b0197,b0198,b0199,b0262,b0263,b0341,b0343,b0353,b0365,b0366,b0367,b0396,b0433,b0448,b0449,b0479,b0490,b0491,b0495,b0496,b0588,b0589,b0590,b0591,b0592,b0652,b0653,b0654,b0655,b0679,b0731,b0760,b0763,b0764,b0765,b0792,b0793,b0794,b0809,b0810,b0811,b0829,b0830,b0831,b0832,b0842,b0854,b0855,b0856,b0857,b0860,b0861,b0862,b0863,b08…	316	2983	5.03895e-09	7.40725e-07	7.35686e-07	7.35686e-07	7.40725e-07	7.35686e-07	3.70363e-07	2.06331e-06	3.02337e-07	3.37609e-07
Transcription factors	NAMH_0049,NAMH_0314,NAMH_0316,NAMH_0391,NAMH_0547,NAMH_0685,NAMH_0710,NAMH_1075,NAMH_1237,NAMH_1770	10	1053	b0020,b0034,b0064,b0069,b0076,b0080,b0113,b0145,b0162,b0240,b0313,b0330,b0338,b0346,b0413,b0447,b0464,b0487,b0504,b0506,b0564,b0566,b0610,b0623,b0676,b0683,b0730,b0761,b0817,b0840,b0880,b0889,b0989,b0990,b1013,b1040,b1187,b1201,b1275,b1299,b1303,b1306,b1323,b1334,b1339,b1384,b1399,b1450,b1512,b1530,b1531,b1552,b1557,b1558,b1642,b1658,b1735,b1823,b1916,b1951,b1987,b2151,b2213,b2364,b2437,b2479,b24…	129	2983	1.08474e-08	1.59457e-06	1.57287e-06	1.57287e-06	1.59457e-06	1.57287e-06	5.31522e-07	2.96113e-06	4.33896e-07	4.84517e-07
Other ion-coupled transporters	NAMH_0115,NAMH_0215,NAMH_0238,NAMH_0239,NAMH_0312,NAMH_0491,NAMH_0799,NAMH_0874,NAMH_0994,NAMH_1015,NAMH_1587	11	1053	b0007,b0040,b0046,b0047,b0112,b0260,b0314,b0328,b0336,b0401,b0402,b0451,b0462,b0478,b0511,b0543,b0576,b0621,b0692,b0709,b0752,b0770,b0904,b1006,b1015,b1191,b1206,b1216,b1296,b1429,b1433,b1453,b1533,b1599,b1600,b1605,b1616,b1634,b1663,b1798,b1801,b1907,b2037,b2046,b2106,b2156,b2161,b2164,b2365,b2392,b2393,b2470,b2492,b2497,b2578,b2663,b2740,b2796,b2975,b2987,b3040,b3063,b3089,b3116,b3161,b3196,b32…	113	2983	1.93721e-06	0.00028477	0.000278958	0.000278958	0.00028473	0.00027892	7.11925e-05	0.000396617	5.81163e-05	6.48966e-05
Bacterial motility proteins	NAMH_0005,NAMH_0019,NAMH_0134,NAMH_0272,NAMH_0300,NAMH_0356,NAMH_0361,NAMH_0362,NAMH_0364,NAMH_0455,NAMH_0486,NAMH_0487,NAMH_0488,NAMH_0590,NAMH_0613,NAMH_0614,NAMH_0679,NAMH_0794,NAMH_0824,NAMH_0829,NAMH_0833,NAMH_0887,NAMH_0976,NAMH_1064,NAMH_1099,NAMH_1100,NAMH_1101,NAMH_1109,NAMH_1143,NAMH_1160,NAMH_1161,NAMH_1162,NAMH_1167,NAMH_1218,NAMH_1271,NAMH_1276,NAMH_1345,NAMH_1346,NAMH_1347,NAMH_1350…	55	1053	b0229,b0230,b0530,b0531,b0532,b0533,b0534,b0940,b1070,b1071,b1072,b1073,b1074,b1075,b1076,b1077,b1078,b1079,b1080,b1081,b1082,b1083,b1421,b1878,b1879,b1880,b1881,b1882,b1883,b1884,b1885,b1886,b1887,b1888,b1889,b1890,b1891,b1892,b1920,b1921,b1922,b1923,b1924,b1925,b1926,b1937,b1938,b1939,b1940,b1941,b1942,b1943,b1944,b1945,b1946,b1947,b1948,b1949,b1950,b2950,b2972,b3072,b3144,b4314,b4315,b4316,b43…	71	2983	1.80249e-05	0.00264967	0.00257757	0.00257757	0.00264618	0.00257427	0.000529933	0.00295228	0.000432599	0.000483069
Citrate cycle (TCA cycle)	NAMH_0090,NAMH_0240,NAMH_0241,NAMH_0242,NAMH_0243,NAMH_0713,NAMH_0714,NAMH_0755,NAMH_0769,NAMH_0770,NAMH_0771,NAMH_0772,NAMH_1019,NAMH_1052,NAMH_1053,NAMH_1121,NAMH_1124,NAMH_1126,NAMH_1226,NAMH_1227,NAMH_1228,NAMH_1229,NAMH_1230,NAMH_1231,NAMH_1232,NAMH_1233,NAMH_1234,NAMH_1235,NAMH_1591	29	1053	b0114,b0115,b0116,b0118,b0615,b0616,b0617,b0720,b0721,b0722,b0723,b0724,b0726,b0727,b0728,b0729,b0771,b1136,b1276,b1611,b1612,b3236,b3403,b4122,b4151,b4152,b4153,b4154	28	2983	5.55275e-05	0.00816254	0.0078849	0.0078849	0.00812954	0.00785411	0.00136042	0.00757898	0.00111055	0.00124011
Aminoacyl-tRNA biosynthesis	NAMH_0073,NAMH_0077,NAMH_0086,NAMH_0087,NAMH_0088,NAMH_0116,NAMH_0127,NAMH_0142,NAMH_0158,NAMH_0159,NAMH_0166,NAMH_0167,NAMH_0168,NAMH_0169,NAMH_0172,NAMH_0173,NAMH_0286,NAMH_0313,NAMH_0365,NAMH_0429,NAMH_0430,NAMH_0431,NAMH_0432,NAMH_0458,NAMH_0511,NAMH_0534,NAMH_0535,NAMH_0638,NAMH_0639,NAMH_0640,NAMH_0641,NAMH_0657,NAMH_0696,NAMH_0698,NAMH_0717,NAMH_0718,NAMH_0743,NAMH_0832,NAMH_0897,NAMH_0907…	72	1053	b0026,b0194,b0202,b0203,b0206,b0216,b0244,b0526,b0536,b0642,b0664,b0665,b0666,b0668,b0670,b0672,b0673,b0680,b0743,b0744,b0745,b0746,b0747,b0748,b0749,b0883,b0893,b0930,b0971,b1032,b1230,b1231,b1637,b1665,b1666,b1713,b1714,b1719,b1866,b1876,b1909,b1910,b1911,b1975,b1977,b1984,b1986,b1989,b2114,b2189,b2348,b2396,b2397,b2400,b2401,b2402,b2403,b2404,b2514,b2590,b2652,b2691,b2692,b2693,b2694,b2695,b26…	112	2983	7.07968e-05	0.0104071	0.00998235	0.00998235	0.0103535	0.00993304	0.00148673	0.00828266	0.00121366	0.00135525
Reductive carboxylate cycle (CO2 fixation)	NAMH_0240,NAMH_0241,NAMH_0242,NAMH_0243,NAMH_0713,NAMH_0714,NAMH_0766,NAMH_1011,NAMH_1052,NAMH_1053,NAMH_1121,NAMH_1124,NAMH_1126,NAMH_1226,NAMH_1227,NAMH_1228,NAMH_1229,NAMH_1230,NAMH_1231,NAMH_1232,NAMH_1233,NAMH_1234,NAMH_1235,NAMH_1591	24	1053	b0118,b0721,b0722,b0723,b0724,b0728,b0729,b0771,b1136,b1276,b1611,b1612,b1702,b3236,b3956,b4069,b4122,b4151,b4152,b4153,b4154	21	2983	0.000102694	0.0150959	0.0143771	0.0143771	0.0149833	0.014275	0.00188699	0.0105125	0.0015404	0.00172012
Flagellar assembly	NAMH_0272,NAMH_0300,NAMH_0455,NAMH_0487,NAMH_0488,NAMH_0590,NAMH_0613,NAMH_0614,NAMH_0829,NAMH_0887,NAMH_1099,NAMH_1100,NAMH_1101,NAMH_1160,NAMH_1161,NAMH_1162,NAMH_1218,NAMH_1345,NAMH_1346,NAMH_1349,NAMH_1358,NAMH_1445,NAMH_1446,NAMH_1447,NAMH_1466,NAMH_1470,NAMH_1551,NAMH_1611,NAMH_1612,NAMH_1704,NAMH_1705,NAMH_1706,NAMH_1734	33	1053	b0229,b0230,b1070,b1071,b1072,b1073,b1074,b1075,b1076,b1077,b1078,b1079,b1080,b1082,b1083,b1879,b1880,b1889,b1890,b1891,b1892,b1923,b1924,b1925,b1926,b1937,b1938,b1939,b1940,b1941,b1942,b1943,b1945,b1946,b1947,b1948,b1949,b1950	38	2983	0.000188132	0.0276555	0.0261504	0.0261504	0.0272791	0.0258138	0.00307283	0.0171189	0.00250843	0.00280108
Oxidative phosphorylation	NAMH_0024,NAMH_0025,NAMH_0026,NAMH_0028,NAMH_0029,NAMH_0030,NAMH_0092,NAMH_0093,NAMH_0317,NAMH_0318,NAMH_0319,NAMH_0320,NAMH_0321,NAMH_0322,NAMH_0323,NAMH_1010,NAMH_1032,NAMH_1052,NAMH_1053,NAMH_1061,NAMH_1121,NAMH_1124,NAMH_1126,NAMH_1414,NAMH_1415,NAMH_1416,NAMH_1417,NAMH_1418,NAMH_1419,NAMH_1420,NAMH_1421,NAMH_1422,NAMH_1423,NAMH_1473	34	1053	b0428,b0429,b0430,b0431,b0432,b0721,b0722,b0723,b0724,b0733,b0734,b0978,b0979,b1109,b2276,b2277,b2278,b2279,b2280,b2281,b2282,b2283,b2284,b2285,b2286,b2287,b2288,b2501,b3731,b3732,b3733,b3734,b3735,b3736,b3737,b3738,b4151,b4152,b4153,b4154,b4226	41	2983	0.000282773	0.0415677	0.0390227	0.0390227	0.0407212	0.0382765	0.00415677	0.0231576	0.00339328	0.00378916
Methane metabolism	NAMH_0024,NAMH_0025,NAMH_0026,NAMH_0028,NAMH_0029,NAMH_0030,NAMH_0240,NAMH_0241,NAMH_0242,NAMH_0243,NAMH_0277,NAMH_0628,NAMH_0630,NAMH_0631,NAMH_0634,NAMH_0766,NAMH_0775,NAMH_0880,NAMH_0898,NAMH_0913,NAMH_1011,NAMH_1051,NAMH_1111,NAMH_1234,NAMH_1244,NAMH_1306,NAMH_1307,NAMH_1308,NAMH_1309,NAMH_1314	30	1053	b0019,b0355,b0356,b0514,b0755,b0907,b1186,b1474,b1475,b1476,b1501,b1702,b1723,b1732,b2154,b2296,b2297,b2551,b2779,b2913,b2925,b3124,b3236,b3612,b3892,b3893,b3894,b3916,b3941,b3942,b3956,b4069,b4079,b4232,b4388,b4395	36	2983	0.000603366	0.0886947	0.0826611	0.0826611	0.0848996	0.0793599	0.00806316	0.0449202	0.00658217	0.00735009
Two-component system	NAMH_0001,NAMH_0019,NAMH_0019,NAMH_0044,NAMH_0134,NAMH_0134,NAMH_0204,NAMH_0216,NAMH_0308,NAMH_0356,NAMH_0361,NAMH_0361,NAMH_0362,NAMH_0362,NAMH_0364,NAMH_0392,NAMH_0398,NAMH_0494,NAMH_0501,NAMH_0590,NAMH_0667,NAMH_0679,NAMH_0755,NAMH_0790,NAMH_0824,NAMH_1064,NAMH_1162,NAMH_1271,NAMH_1276,NAMH_1276,NAMH_1277,NAMH_1347,NAMH_1366,NAMH_1366,NAMH_1443,NAMH_1492,NAMH_1493,NAMH_1494,NAMH_1611,NAMH_1612	40	1053	b0161,b0167,b0196,b0383,b0399,b0399,b0400,b0400,b0535,b0535,b0564,b0570,b0570,b0571,b0571,b0572,b0573,b0574,b0575,b0612,b0613,b0614,b0615,b0616,b0617,b0618,b0619,b0619,b0620,b0620,b0694,b0694,b0695,b0695,b0696,b0697,b0698,b0929,b0993,b0993,b0995,b0995,b0996,b0997,b0998,b1129,b1129,b1130,b1130,b1221,b1221,b1222,b1222,b1224,b1225,b1226,b1227,b1235,b1421,b1474,b1475,b1476,b1479,b1608,b1608,b1609,b16…	192	2983	0.00119314	0.175391	0.162267	0.162267	0.160959	0.149868	0.0146159	0.081426	0.0119314	0.0133234
Phenylalanine, tyrosine and tryptophan biosynthesis	NAMH_0100,NAMH_0232,NAMH_0280,NAMH_0479,NAMH_0681,NAMH_0711,NAMH_0786,NAMH_0822,NAMH_0901,NAMH_0904,NAMH_0909,NAMH_0916,NAMH_1102,NAMH_1103,NAMH_1219,NAMH_1329,NAMH_1354,NAMH_1412,NAMH_1475	19	1053	b0388,b0754,b0908,b0928,b1260,b1261,b1262,b1263,b1264,b1692,b1693,b1704,b2021,b2329,b2599,b2600,b2601,b3281,b3389,b3390,b4054	21	2983	0.0033774	0.496478	0.455949	0.455949	0.391841	0.366643	0.0381906	0.212762	0.031176	0.0348132
Pyrimidine metabolism	NAMH_0002,NAMH_0054,NAMH_0055,NAMH_0067,NAMH_0151,NAMH_0156,NAMH_0180,NAMH_0181,NAMH_0253,NAMH_0358,NAMH_0372,NAMH_0403,NAMH_0404,NAMH_0427,NAMH_0504,NAMH_0513,NAMH_0514,NAMH_0703,NAMH_0806,NAMH_0826,NAMH_0849,NAMH_0858,NAMH_0878,NAMH_0953,NAMH_1017,NAMH_1212,NAMH_1256,NAMH_1278,NAMH_1334,NAMH_1489,NAMH_1515,NAMH_1523,NAMH_1695,NAMH_1785,NAMH_1786	35	1053	b0032,b0033,b0171,b0184,b0215,b0337,b0470,b0480,b0640,b0888,b0910,b0945,b1062,b1098,b1099,b1238,b1281,b1842,b2065,b2066,b2143,b2162,b2234,b2235,b2291,b2498,b2518,b2675,b2676,b2744,b2780,b2781,b2827,b2873,b3164,b3295,b3640,b3642,b3649,b3701,b3831,b3863,b3987,b3988,b4213,b4238,b4244,b4245,b4259,b4372,b4374,b4382,b4384	53	2983	0.00453756	0.667021	0.608033	0.608033	0.487543	0.456332	0.0476444	0.265429	0.0388934	0.0434309
ABC transporters	NAMH_0078,NAMH_0081,NAMH_0082,NAMH_0193,NAMH_0195,NAMH_0196,NAMH_0197,NAMH_0199,NAMH_0209,NAMH_0211,NAMH_0308,NAMH_0309,NAMH_0310,NAMH_0311,NAMH_0453,NAMH_0518,NAMH_0519,NAMH_0583,NAMH_0584,NAMH_0585,NAMH_0586,NAMH_0587,NAMH_0588,NAMH_0731,NAMH_0732,NAMH_0733,NAMH_0736,NAMH_0788,NAMH_0934,NAMH_1106,NAMH_1168,NAMH_1310,NAMH_1311,NAMH_1313,NAMH_1318,NAMH_1644,NAMH_1726,NAMH_1742,NAMH_1771,NAMH_1772…	41	1053	b0066,b0067,b0068,b0127,b0128,b0151,b0152,b0153,b0158,b0197,b0198,b0199,b0262,b0263,b0365,b0366,b0367,b0449,b0588,b0589,b0590,b0592,b0652,b0653,b0654,b0655,b0760,b0763,b0764,b0765,b0792,b0793,b0809,b0810,b0811,b0829,b0830,b0831,b0832,b0854,b0855,b0856,b0857,b0860,b0861,b0862,b0863,b0864,b0879,b0886,b0887,b0914,b0933,b0934,b0936,b1116,b1117,b1118,b1123,b1124,b1125,b1126,b1243,b1244,b1245,b1246,b12…	182	2983	0.00603035	0.886462	0.802037	0.802037	0.588993	0.552673	0.0590974	0.329235	0.0482428	0.0538711
Bacterial chemotaxis	NAMH_0019,NAMH_0134,NAMH_0300,NAMH_0356,NAMH_0361,NAMH_0362,NAMH_0364,NAMH_0679,NAMH_0824,NAMH_1064,NAMH_1100,NAMH_1161,NAMH_1162,NAMH_1271,NAMH_1276,NAMH_1345,NAMH_1346,NAMH_1443	18	1053	b0230,b1421,b1881,b1882,b1883,b1884,b1885,b1886,b1887,b1888,b1889,b1890,b1939,b1945,b1946,b2150,b3072,b3544,b3751,b4034,b4355	21	2983	0.00896156	1	1	1	0.733741	0.695248	0.0823343	0.458688	0.0672117	0.075053
Amino acid related enzymes	NAMH_0077,NAMH_0116,NAMH_0126,NAMH_0127,NAMH_0142,NAMH_0365,NAMH_0458,NAMH_0469,NAMH_0511,NAMH_0657,NAMH_0696,NAMH_0743,NAMH_0822,NAMH_0832,NAMH_0897,NAMH_0907,NAMH_0908,NAMH_0951,NAMH_0971,NAMH_1045,NAMH_1066,NAMH_1102,NAMH_1128,NAMH_1145,NAMH_1243,NAMH_1342,NAMH_1457,NAMH_1483,NAMH_1559,NAMH_1684	30	1053	b0026,b0144,b0154,b0194,b0526,b0600,b0642,b0680,b0774,b0776,b0893,b0907,b0928,b0930,b1302,b1622,b1637,b1713,b1714,b1719,b1748,b1866,b1876,b2021,b2114,b2253,b2290,b2379,b2400,b2514,b2662,b2697,b2890,b3073,b3359,b3384,b3559,b3560,b3572,b3617,b3770,b3791,b4054,b4129,b4155,b4258	46	2983	0.0115315	1	1	1	0.818224	0.781158	0.0956643	0.53295	0.0780933	0.0872042
Others	NAMH_0414,NAMH_0517,NAMH_0871,NAMH_0872,NAMH_1079,NAMH_1241,NAMH_1669,NAMH_1671,NAMH_1729	9	1053	b0036,b0037,b0038,b0039,b0207,b0219,b0234,b0342,b0459,b0460,b0493,b0555,b0581,b0597,b0686,b0804,b0822,b0901,b1010,b1304,b1305,b1307,b1308,b1412,b1525,b1539,b1554,b1808,b1838,b1856,b1932,b2044,b2051,b2054,b2058,b2137,b2299,b2340,b2495,b2552,b2718,b2721,b2734,b2960,b3003,b3012,b3156,b3287,b3407,b3441,b3494,b3503,b3550,b3881,b4012,b4084,b4243,b4256,b4539	59	2983	0.0122228	1	1	1	0.835989	0.797852	0.0956643	0.53295	0.0780933	0.0872042
Galactose metabolism	NAMH_0775,NAMH_1586,NAMH_1678	3	1053	b0344,b0403,b0688,b0757,b0758,b0759,b1236,b1723,b2042,b2091,b2092,b2093,b2094,b2095,b2096,b2388,b3076,b3077,b3132,b3133,b3137,b3138,b3139,b3140,b3141,b3693,b3916,b4119,b4302,b4304,b4477,b4478,b4565	33	2983	0.0123648	1	1	1	0.839418	0.79911	0.0956643	0.53295	0.0780933	0.0872042
Non-coding RNAs	NAMH_0073,NAMH_0086,NAMH_0087,NAMH_0088,NAMH_0157,NAMH_0158,NAMH_0159,NAMH_0162,NAMH_0163,NAMH_0166,NAMH_0167,NAMH_0168,NAMH_0169,NAMH_0172,NAMH_0173,NAMH_0286,NAMH_0429,NAMH_0430,NAMH_0431,NAMH_0432,NAMH_0534,NAMH_0535,NAMH_0638,NAMH_0639,NAMH_0640,NAMH_0641,NAMH_0716,NAMH_0717,NAMH_0718,NAMH_0721,NAMH_0722,NAMH_0978,NAMH_1033,NAMH_1095,NAMH_1125,NAMH_1391,NAMH_1488,NAMH_1491,NAMH_1578,NAMH_1613…	58	1053	b0201,b0202,b0203,b0204,b0205,b0206,b0216,b0244,b0455,b0536,b0664,b0665,b0666,b0668,b0670,b0672,b0673,b0743,b0744,b0745,b0746,b0747,b0748,b0749,b0883,b0971,b1032,b1230,b1231,b1665,b1666,b1909,b1910,b1911,b1975,b1977,b1984,b1986,b1989,b2189,b2348,b2396,b2397,b2401,b2402,b2403,b2404,b2588,b2589,b2590,b2591,b2652,b2691,b2692,b2693,b2694,b2695,b2814,b2815,b2816,b2864,b2967,b3069,b3123,b3171,b3174,b32…	110	2983	0.0150551	1	1	1	0.892464	0.856541	0.101653	0.566315	0.0829823	0.0926635
Histidine metabolism	NAMH_0132,NAMH_0133,NAMH_0507,NAMH_0623,NAMH_0882,NAMH_1102,NAMH_1198,NAMH_1464,NAMH_1557,NAMH_1790	10	1053	b0237,b2019,b2020,b2021,b2022,b2023,b2024,b2025,b2026	9	2983	0.015162	1	1	1	0.894166	0.856541	0.101653	0.566315	0.0829823	0.0926635
Secretion system	NAMH_0005,NAMH_0006,NAMH_0007,NAMH_0008,NAMH_0014,NAMH_0053,NAMH_0070,NAMH_0174,NAMH_0272,NAMH_0300,NAMH_0455,NAMH_0518,NAMH_0658,NAMH_0663,NAMH_0842,NAMH_0887,NAMH_1082,NAMH_1099,NAMH_1101,NAMH_1109,NAMH_1112,NAMH_1113,NAMH_1132,NAMH_1143,NAMH_1147,NAMH_1160,NAMH_1167,NAMH_1262,NAMH_1263,NAMH_1345,NAMH_1369,NAMH_1370,NAMH_1374,NAMH_1479,NAMH_1480,NAMH_1481,NAMH_1514,NAMH_1533,NAMH_1551,NAMH_1622…	44	1053	b0097,b0098,b0106,b0107,b0108,b0229,b0407,b0408,b0409,b0442,b0627,b0913,b0940,b1037,b1038,b1039,b1041,b1042,b1043,b1879,b1880,b1938,b1940,b1941,b1946,b1947,b1948,b1949,b1950,b2000,b2610,b2823,b2825,b2826,b2893,b2950,b2952,b2968,b2969,b2970,b2972,b3035,b3144,b3175,b3300,b3322,b3323,b3324,b3325,b3326,b3327,b3328,b3329,b3330,b3331,b3332,b3333,b3334,b3335,b3391,b3392,b3393,b3394,b3395,b3463,b3464,b36…	78	2983	0.0155608	1	1	1	0.900283	0.861387	0.101653	0.566315	0.0829823	0.0926635
Lysine biosynthesis	NAMH_0224,NAMH_0359,NAMH_0468,NAMH_0594,NAMH_0668,NAMH_0704,NAMH_0792,NAMH_0943,NAMH_0963,NAMH_1105,NAMH_1214,NAMH_1524,NAMH_1583,NAMH_1691,NAMH_1798	15	1053	b0002,b0031,b0085,b0086,b0166,b0268,b2319,b2472,b2478,b2838,b3359,b3433,b3809,b3940,b3958,b3959,b4024,b4298	18	2983	0.0159049	1	1	1	0.905279	0.865218	0.101653	0.566315	0.0829823	0.0926635
Mismatch repair	NAMH_0002,NAMH_0210,NAMH_0254,NAMH_0496,NAMH_0606,NAMH_0730,NAMH_0795,NAMH_0892,NAMH_1017,NAMH_1139,NAMH_1212,NAMH_1256,NAMH_1278,NAMH_1334,NAMH_1360,NAMH_1363,NAMH_1489	17	1053	b0184,b0215,b0422,b0470,b0640,b1099,b1842,b1844,b2011,b2411,b2509,b2733,b2831,b2892,b3387,b3647,b3701,b3813,b4059,b4170,b4259,b4372	22	2983	0.0167097	1	1	1	0.916012	0.876253	0.102347	0.570181	0.0835487	0.0932961
Starch and sucrose metabolism	NAMH_0611,NAMH_1586,NAMH_1674	3	1053	b0271,b0394,b0403,b0688,b0772,b1197,b1236,b1309,b1317,b1617,b1621,b1896,b1897,b1927,b2028,b2042,b2132,b2388,b2417,b3416,b3417,b3428,b3429,b3430,b3432,b3519,b3531,b3533,b3571,b4025,b4239,b4240	32	2983	0.0185736	1	1	1	0.936454	0.900344	0.109213	0.608429	0.0891532	0.0995544
Photosynthesis	NAMH_0317,NAMH_0318,NAMH_0319,NAMH_0320,NAMH_0321,NAMH_0322,NAMH_0323,NAMH_1032,NAMH_1473	9	1053	b3731,b3732,b3733,b3734,b3735,b3736,b3737,b3738	8	2983	0.0220681	1	1	1	0.962384	0.934287	0.121377	0.676196	0.0990831	0.110643
DNA replication	NAMH_0002,NAMH_0063,NAMH_0096,NAMH_0372,NAMH_0606,NAMH_1017,NAMH_1083,NAMH_1187,NAMH_1212,NAMH_1256,NAMH_1278,NAMH_1334,NAMH_1363,NAMH_1489	14	1053	b0183,b0184,b0214,b0215,b0470,b0640,b1099,b1842,b2411,b3066,b3647,b3701,b3863,b4052,b4059,b4259,b4372	17	2983	0.0222937	1	1	1	0.963639	0.934654	0.121377	0.676196	0.0990831	0.110643
Lipopolysaccharide biosynthesis	NAMH_0038,NAMH_0355,NAMH_0360,NAMH_0617,NAMH_0811,NAMH_1197,NAMH_1223,NAMH_1452,NAMH_1547,NAMH_1708,NAMH_1710,NAMH_1711,NAMH_1712,NAMH_1713,NAMH_1714,NAMH_1721,NAMH_1723,NAMH_1724,NAMH_1800	19	1053	b0096,b0179,b0181,b0182,b0200,b0222,b0524,b0915,b0918,b1054,b1215,b1855,b3052,b3198,b3619,b3620,b3621,b3622,b3623,b3625,b3626,b3627,b3628,b3630,b3631,b3632,b3633	27	2983	0.026637	1	1	1	0.981103	0.960827	0.139592	0.777672	0.113952	0.127247
Bacterial secretion system	NAMH_0006,NAMH_0007,NAMH_0008,NAMH_0014,NAMH_0070,NAMH_0174,NAMH_0842,NAMH_1112,NAMH_1113,NAMH_1132,NAMH_1147,NAMH_1263,NAMH_1369,NAMH_1374,NAMH_1479,NAMH_1480,NAMH_1481,NAMH_1514,NAMH_1533,NAMH_1622,NAMH_1764	21	1053	b0097,b0098,b0407,b0408,b0409,b0627,b2610,b2968,b2969,b2970,b3035,b3175,b3300,b3324,b3325,b3326,b3327,b3328,b3329,b3330,b3331,b3332,b3333,b3334,b3335,b3464,b3609,b3705,b3836,b3838,b3839,b3981	32	2983	0.027805	1	1	1	0.98416	0.965114	0.139592	0.777672	0.113952	0.127247
Fatty acid biosynthesis	NAMH_0037,NAMH_0051,NAMH_0057,NAMH_0059,NAMH_0292,NAMH_0294,NAMH_0295,NAMH_0331,NAMH_0422,NAMH_0465,NAMH_1600	11	1053	b0180,b0185,b0954,b1091,b1092,b1093,b1095,b1288,b2316,b2323,b3255,b3256	12	2983	0.0287078	1	1	1	0.986182	0.967842	0.139592	0.777672	0.113952	0.127247
Photosynthesis proteins	NAMH_0317,NAMH_0318,NAMH_0319,NAMH_0320,NAMH_0321,NAMH_0322,NAMH_0323,NAMH_1032,NAMH_1473	9	1053	b3731,b3732,b3733,b3734,b3735,b3736,b3737,b3738,b3739	9	2983	0.0294377	1	1	1	0.987628	0.969679	0.139592	0.777672	0.113952	0.127247
Cytoskeleton proteins	NAMH_0040,NAMH_0315,NAMH_0316,NAMH_0974,NAMH_1151	5	1053	b0095,b1175,b3251	3	2983	0.0325237	1	1	1	0.992253	0.978409	0.149406	0.832347	0.121964	0.136193
Cell cycle - Caulobacter	NAMH_0001,NAMH_0039,NAMH_0830,NAMH_0960,NAMH_0973,NAMH_0974,NAMH_1083,NAMH_1707,NAMH_1709,NAMH_1731	10	1053	b0089,b0090,b0093,b0094,b0095,b0176,b0437,b0438,b0439,b3702,b4052	11	2983	0.0417784	1	1	1	0.998114	0.992611	0.18253	1	0.149004	0.166388
Nucleotide excision repair	NAMH_0296,NAMH_0372,NAMH_0496,NAMH_0606,NAMH_0795,NAMH_0996,NAMH_1136,NAMH_1487	8	1053	b0779,b1114,b1913,b2411,b3647,b3813,b3863,b4058	8	2983	0.0422178	1	1	1	0.998237	0.992682	0.18253	1	0.149004	0.166388
Protein export	NAMH_0070,NAMH_0174,NAMH_0758,NAMH_0842,NAMH_1112,NAMH_1113,NAMH_1392,NAMH_1479,NAMH_1480,NAMH_1481,NAMH_1514,NAMH_1533,NAMH_1622,NAMH_1764	14	1053	b0027,b0097,b0098,b0407,b0408,b0409,b0455,b0627,b2568,b2610,b3175,b3300,b3464,b3609,b3705,b3836,b3838,b3839,b3981	19	2983	0.0443785	1	1	1	0.998735	0.99408	0.18639	1	0.152155	0.169906
Energy metabolism	NAMH_0439,NAMH_0574,NAMH_0575,NAMH_0576,NAMH_0751,NAMH_0752,NAMH_0813,NAMH_0991,NAMH_0992,NAMH_1293	10	1053	b0041,b0042,b0043,b0044,b0484,b0518,b0599,b0684,b0801,b0872,b0873,b0935,b0974,b1008,b1012,b1378,b1387,b1392,b1418,b1627,b1628,b1629,b1630,b1631,b1632,b1699,b2236,b2374,b2481,b2482,b2483,b2484,b2485,b2486,b2487,b2488,b2489,b2490,b2525,b2528,b2529,b2710,b2711,b2713,b2766,b2895,b3011,b3081,b3469,b3588,b3742,b3746,b3895,b3924,b4051,b4242	56	2983	0.0469095	1	1	1	0.999144	0.995397	0.191547	1	0.156365	0.174608
DNA repair and recombination proteins	NAMH_0002,NAMH_0003,NAMH_0110,NAMH_0180,NAMH_0181,NAMH_0210,NAMH_0254,NAMH_0276,NAMH_0296,NAMH_0358,NAMH_0372,NAMH_0403,NAMH_0404,NAMH_0496,NAMH_0513,NAMH_0606,NAMH_0612,NAMH_0625,NAMH_0664,NAMH_0683,NAMH_0730,NAMH_0795,NAMH_0818,NAMH_0864,NAMH_0892,NAMH_0905,NAMH_0927,NAMH_0946,NAMH_0996,NAMH_1017,NAMH_1040,NAMH_1094,NAMH_1130,NAMH_1136,NAMH_1139,NAMH_1212,NAMH_1256,NAMH_1278,NAMH_1334,NAMH_1360…	48	1053	b0060,b0099,b0184,b0215,b0231,b0393,b0397,b0398,b0422,b0440,b0467,b0470,b0472,b0550,b0640,b0708,b0714,b0779,b0799,b0912,b0962,b1099,b1114,b1183,b1184,b1237,b1274,b1335,b1349,b1350,b1633,b1653,b1712,b1741,b1749,b1842,b1844,b1860,b1861,b1863,b1913,b1960,b2011,b2068,b2159,b2212,b2213,b2231,b2234,b2235,b2411,b2509,b2565,b2580,b2616,b2675,b2676,b2699,b2733,b2819,b2820,b2822,b2831,b2892,b2961,b3068,b32…	96	2983	0.0527582	1	1	1	0.999653	0.997561	0.209607	1	0.171108	0.19107
Purine metabolism	NAMH_0002,NAMH_0144,NAMH_0180,NAMH_0181,NAMH_0206,NAMH_0284,NAMH_0337,NAMH_0342,NAMH_0372,NAMH_0399,NAMH_0403,NAMH_0404,NAMH_0427,NAMH_0457,NAMH_0512,NAMH_0513,NAMH_0531,NAMH_0548,NAMH_0649,NAMH_0650,NAMH_0651,NAMH_0699,NAMH_0762,NAMH_0778,NAMH_0808,NAMH_0852,NAMH_0858,NAMH_0878,NAMH_0915,NAMH_0983,NAMH_1017,NAMH_1047,NAMH_1212,NAMH_1256,NAMH_1278,NAMH_1334,NAMH_1434,NAMH_1461,NAMH_1489,NAMH_1525…	44	1053	b0049,b0104,b0125,b0160,b0184,b0215,b0238,b0284,b0285,b0286,b0323,b0469,b0470,b0474,b0477,b0480,b0505,b0512,b0516,b0517,b0521,b0522,b0523,b0640,b0688,b1099,b1131,b1207,b1623,b1676,b1842,b1849,b1854,b1970,b1982,b2162,b2234,b2235,b2291,b2312,b2407,b2476,b2499,b2500,b2502,b2507,b2508,b2518,b2557,b2675,b2676,b2744,b2750,b2751,b2752,b2781,b2784,b2866,b2867,b2868,b2874,b2883,b2954,b3034,b3164,b3295,b33…	87	2983	0.0542423	1	1	1	0.999725	0.997833	0.209832	1	0.171292	0.191276
Carbohydrate metabolism	NAMH_1104	1	1053	b0146,b0675,b0825,b0994,b1023,b1316,b1511,b1517,b1518,b2804,b3371,b3374,b3431,b3656,b3878,b3946,b4474	17	2983	0.0567486	1	1	1	0.999814	0.998284	0.211375	1	0.172551	0.192682
Pentose and glucuronate interconversions	NAMH_0229,NAMH_1586,NAMH_1674	3	1053	b0061,b0062,b0063,b0772,b1236,b1521,b1617,b1850,b2028,b2042,b2842,b2843,b3091,b3092,b3386,b3526,b3564,b3565,b3575,b3580,b3581,b3582,b3583,b3902,b3904,b4322,b4323	27	2983	0.0575169	1	1	1	0.999835	0.998335	0.211375	1	0.172551	0.192682
Membrane and intracellular structural molecules	NAMH_0328,NAMH_0440,NAMH_0456,NAMH_0868,NAMH_0967,NAMH_1199,NAMH_1477,NAMH_1478,NAMH_1590,NAMH_1647	10	1053	b0082,b0110,b0177,b0178,b0434,b0633,b0657,b0741,b0795,b0814,b0867,b0891,b1021,b1022,b1024,b1049,b1209,b1252,b1256,b1283,b1601,b1641,b1661,b1677,b1722,b1739,b1782,b1806,b2036,b2047,b2050,b2064,b2102,b2194,b2197,b2233,b2346,b2477,b2708,b2742,b2865,b3136,b3163,b3197,b3487,b3506,b3524,b3584,b3785,b4149,b4206,b4220,b4233,b4400	54	2983	0.0614624	1	1	1	0.999911	0.998872	0.220365	1	0.17989	0.200877
Protein kinases	NAMH_0019,NAMH_0362,NAMH_0392,NAMH_1366	4	1053	b0400,b0570,b0619,b0695,b0993,b1129,b1222,b1609,b1888,b1968,b2078,b2126,b2216,b2218,b2219,b2370,b2380,b2469,b2556,b2786,b3026,b3210,b3404,b3668,b3869,b3911,b4003,b4112,b4125,b4399	30	2983	0.075008	1	1	1	0.999989	0.999743	0.256423	1	0.209325	0.233746
Signal transduction mechanisms	NAMH_0198,NAMH_0273,NAMH_1016,NAMH_1442	4	1053	b0111,b0435,b0598,b0607,b0660,b0981,b0982,b1020,b1333,b1376,b1532,b1783,b1831,b1832,b1895,b2060,b2061,b2570,b2571,b2572,b2782,b2783,b3055,b3495,b3871,b3923,b4016,b4225,b4292,b4387	30	2983	0.075008	1	1	1	0.999989	0.999743	0.256423	1	0.209325	0.233746
Pantothenate and CoA biosynthesis	NAMH_0033,NAMH_0622,NAMH_0682,NAMH_0809,NAMH_0810,NAMH_0827,NAMH_0977,NAMH_1150,NAMH_1158,NAMH_1164,NAMH_1383,NAMH_1559,NAMH_1689,NAMH_1743	14	1053	b0077,b0078,b0103,b0131,b0133,b0134,b0269,b0404,b0425,b2563,b2873,b3634,b3639,b3670,b3671,b3769,b3770,b3771,b3774,b3974,b4297	21	2983	0.0794918	1	1	1	0.999995	0.999818	0.262073	1	0.213937	0.238896
Homologous recombination	NAMH_0002,NAMH_0254,NAMH_0276,NAMH_0372,NAMH_0683,NAMH_0864,NAMH_0927,NAMH_0946,NAMH_1017,NAMH_1130,NAMH_1212,NAMH_1256,NAMH_1278,NAMH_1334,NAMH_1363,NAMH_1489,NAMH_1806	17	1053	b0184,b0215,b0467,b0470,b0472,b0640,b1099,b1842,b1860,b1861,b1863,b2565,b2699,b2819,b2820,b2822,b2892,b3652,b3700,b3701,b3863,b3935,b4059,b4201,b4259,b4362,b4372	27	2983	0.0821357	1	1	1	0.999997	0.999853	0.262073	1	0.213937	0.238896
DNA replication proteins	NAMH_0001,NAMH_0002,NAMH_0003,NAMH_0063,NAMH_0096,NAMH_0110,NAMH_0372,NAMH_0606,NAMH_0664,NAMH_1017,NAMH_1071,NAMH_1083,NAMH_1094,NAMH_1187,NAMH_1212,NAMH_1256,NAMH_1278,NAMH_1334,NAMH_1363,NAMH_1489	20	1053	b0183,b0184,b0214,b0215,b0440,b0470,b0640,b0687,b0912,b1099,b1274,b1610,b1712,b1763,b1842,b1961,b2231,b2411,b2496,b3019,b3030,b3066,b3387,b3647,b3699,b3701,b3702,b3863,b4000,b4052,b4059,b4259,b4361,b4372	34	2983	0.0844877	1	1	1	0.999998	0.999877	0.262073	1	0.213937	0.238896
Valine, leucine and isoleucine biosynthesis	NAMH_0139,NAMH_0696,NAMH_0771,NAMH_0772,NAMH_0809,NAMH_0810,NAMH_0832,NAMH_1150,NAMH_1247,NAMH_1248,NAMH_1483,NAMH_1559,NAMH_1743,NAMH_1751	14	1053	b0026,b0071,b0072,b0073,b0074,b0077,b0078,b0114,b0269,b0642,b2290,b3117,b3572,b3670,b3671,b3769,b3770,b3771,b3772,b3774,b4258,b4297	22	2983	0.0869777	1	1	1	0.999998	0.999898	0.262073	1	0.213937	0.238896
Function unknown	NAMH_0036,NAMH_0042,NAMH_0099,NAMH_0150,NAMH_0189,NAMH_0271,NAMH_0367,NAMH_0411,NAMH_0459,NAMH_0480,NAMH_0549,NAMH_0644,NAMH_0645,NAMH_0654,NAMH_0665,NAMH_0846,NAMH_0877,NAMH_0900,NAMH_0921,NAMH_0923,NAMH_1115,NAMH_1153,NAMH_1335,NAMH_1451,NAMH_1458,NAMH_1540,NAMH_1572,NAMH_1688,NAMH_1747,NAMH_1778	30	1053	b0006,b0081,b0101,b0119,b0287,b0308,b0354,b0387,b0391,b0426,b0453,b0468,b0471,b0482,b0624,b0631,b0636,b0637,b0769,b0798,b0877,b0905,b0916,b0917,b0950,b0952,b0956,b0964,b0976,b0977,b1067,b1179,b1181,b1233,b1248,b1251,b1279,b1322,b1383,b1388,b1390,b1426,b1447,b1520,b1563,b1582,b1640,b1703,b1706,b1733,b1742,b1777,b1784,b1793,b1811,b1833,b1848,b1875,b1958,b1976,b2007,b2080,b2144,b2187,b2229,b2266,b22…	121	2983	0.0886023	1	1	1	0.999999	0.999907	0.262073	1	0.213937	0.238896
Pyruvate metabolism	NAMH_0051,NAMH_0057,NAMH_0059,NAMH_0090,NAMH_0139,NAMH_0240,NAMH_0241,NAMH_0242,NAMH_0243,NAMH_0295,NAMH_0548,NAMH_0636,NAMH_0766,NAMH_0769,NAMH_0770,NAMH_0771,NAMH_0772,NAMH_0944,NAMH_1011,NAMH_1018,NAMH_1019,NAMH_1020,NAMH_1202,NAMH_1234	24	1053	b0074,b0114,b0115,b0116,b0185,b0212,b0351,b0823,b0871,b0903,b0963,b0968,b1033,b1241,b1380,b1415,b1479,b1651,b1676,b1702,b1854,b2133,b2210,b2224,b2296,b2297,b2316,b2455,b2458,b2463,b2799,b2844,b2976,b3114,b3236,b3255,b3256,b3403,b3605,b3951,b3956,b4014,b4069	43	2983	0.0909031	1	1	1	0.999999	0.99992	0.262073	1	0.213937	0.238896
Fatty acid metabolism	NAMH_1365	1	1053	b0221,b0356,b1241,b1393,b1394,b1478,b1805,b2224,b2341,b2342,b2542,b2836,b2844,b3589,b3845,b3846	16	2983	0.0911858	1	1	1	0.999999	0.99992	0.262073	1	0.213937	0.238896
Terpenoid backbone biosynthesis	NAMH_0236,NAMH_0344,NAMH_0493,NAMH_0784,NAMH_0910,NAMH_1086,NAMH_1098,NAMH_1166,NAMH_1575,NAMH_1686	10	1053	b0029,b0173,b0174,b0420,b0421,b1208,b2224,b2515,b2746,b2747,b2844,b2889,b3187	13	2983	0.0911957	1	1	1	0.999999	0.99992	0.262073	1	0.213937	0.238896
Replication, recombination and repair proteins	NAMH_0259,NAMH_0282,NAMH_0368,NAMH_0370,NAMH_0477,NAMH_0528,NAMH_1154,NAMH_1157,NAMH_1201	9	1053	b0021,b0059,b0148,b0226,b0228,b0264,b0274,b0298,b0373,b0454,b0540,b0876,b0892,b0988,b1027,b1100,b1159,b1345,b1360,b1370,b1374,b1413,b1432,b1578,b1652,b2009,b2088,b2122,b2798,b2945,b2949,b3148,b3155,b3262,b3283,b3557,b3638,b3832,b4278,b4309,b4312,b4313,b4346,b4351,b4378,b4473,b4483	47	2983	0.0927061	1	1	1	0.999999	0.99992	0.262073	1	0.213937	0.238896
Alanine, aspartate and glutamate metabolism	NAMH_0151,NAMH_0156,NAMH_0501,NAMH_0504,NAMH_0676,NAMH_0703,NAMH_0822,NAMH_0845,NAMH_0865,NAMH_0985,NAMH_1024,NAMH_1054,NAMH_1068,NAMH_1525,NAMH_1569,NAMH_1585,NAMH_1682,NAMH_1763	18	1053	b0032,b0033,b0485,b0674,b0928,b1014,b1131,b1302,b1493,b1524,b1761,b1767,b2290,b2312,b2574,b2661,b2662,b2957,b3172,b3212,b3213,b3517,b3729,b3744,b3870,b3960,b4139,b4177,b4244,b4245	30	2983	0.0962436	1	1	1	1	0.999933	0.26694	1	0.21791	0.243333
Translation factors	NAMH_0068,NAMH_0170,NAMH_0184,NAMH_0452,NAMH_0914,NAMH_1343,NAMH_1382,NAMH_1395,NAMH_1543,NAMH_1620	10	1053	b0170,b0172,b0236,b0884,b1211,b1282,b1718,b2171,b2891,b3168,b3339,b3340,b3980,b4147,b4375	15	2983	0.114754	1	1	1	1	0.999989	0.306985	1	0.2506	0.279836
Nitrotoluene degradation	NAMH_0240,NAMH_0241,NAMH_0242,NAMH_0243,NAMH_0572,NAMH_1007	6	1053	b0578,b0851,b0972,b0973,b1650,b2994,b2997	7	2983	0.114858	1	1	1	1	0.999989	0.306985	1	0.2506	0.279836
Ascorbate and aldarate metabolism	NAMH_1674	1	1053	b0129,b2028,b2787,b3126,b3128,b3575,b3580,b4192,b4193,b4194,b4195,b4196,b4197,b4198	14	2983	0.136323	1	1	1	1	0.999999	0.357849	1	0.292121	0.326202
Glycolysis / Gluconeogenesis	NAMH_0090,NAMH_0240,NAMH_0241,NAMH_0242,NAMH_0243,NAMH_0277,NAMH_0446,NAMH_0462,NAMH_0463,NAMH_0464,NAMH_0548,NAMH_0611,NAMH_0628,NAMH_0769,NAMH_0770,NAMH_0771,NAMH_0772,NAMH_0775,NAMH_0880,NAMH_1011,NAMH_1244	21	1053	b0114,b0115,b0116,b0356,b0688,b0755,b0756,b1002,b1101,b1241,b1478,b1621,b1676,b1723,b1734,b1779,b1780,b1854,b2097,b2388,b2417,b2453,b2715,b2716,b2779,b2901,b2925,b2926,b3403,b3589,b3612,b3683,b3721,b3916,b3919,b3925,b4025,b4069,b4232,b4395	40	2983	0.142455	1	1	1	1	0.999999	0.367384	1	0.299905	0.334894
Carbon fixation in photosynthetic organisms	NAMH_0090,NAMH_0229,NAMH_0463,NAMH_0464,NAMH_0548,NAMH_0628,NAMH_0822,NAMH_1202,NAMH_1207,NAMH_1234,NAMH_1244,NAMH_1685	12	1053	b0928,b1676,b1854,b2097,b2463,b2465,b2914,b2925,b2926,b2935,b3236,b3355,b3386,b3403,b3919,b3925,b3956,b4090,b4232	19	2983	0.147769	1	1	1	1	0.999999	0.374518	1	0.305729	0.341397
Lipid biosynthesis proteins	NAMH_0037,NAMH_0202,NAMH_0292,NAMH_0294,NAMH_0331,NAMH_0422,NAMH_0424,NAMH_0465,NAMH_0646,NAMH_1011,NAMH_1365,NAMH_1600	12	1053	b0180,b0335,b0443,b0452,b0494,b0954,b1090,b1091,b1092,b1093,b1095,b1253,b1288,b1701,b1805,b2323,b3018,b3059,b4041,b4069	20	2983	0.156832	1	1	1	1	1	0.390751	1	0.318981	0.356195
Alzheimer's disease	NAMH_0446,NAMH_0462	2	1053	b1779	1	2983	0.168622	1	1	1	1	1	0.399876	1	0.326429	0.364513
Protein processing in endoplasmic reticulum	NAMH_1652,NAMH_1700	2	1053	b0473	1	2983	0.168622	1	1	1	1	1	0.399876	1	0.326429	0.364513
Inorganic ion transport and metabolism	NAMH_0257,NAMH_0307,NAMH_1043,NAMH_1076,NAMH_1288	5	1053	b0050,b0192,b0585,b1018,b1019,b1048,b1218,b1219,b1498,b1874,b1902,b2431,b3070,b3336,b3337,b3425,b3518,b3678,b3719,b3724,b3807,b4095,b4098,b4099,b4100,b4101,b4137,b4214	28	2983	0.168655	1	1	1	1	1	0.399876	1	0.326429	0.364513
Fructose and mannose metabolism	NAMH_0464,NAMH_0628,NAMH_0775,NAMH_0867,NAMH_1244,NAMH_1667,NAMH_1668,NAMH_1670	8	1053	b0394,b1613,b1723,b1727,b1817,b1818,b1819,b1955,b2048,b2049,b2052,b2053,b2097,b2167,b2168,b2169,b2245,b2247,b2293,b2702,b2703,b2704,b2705,b2800,b2802,b2803,b2925,b2933,b2934,b3565,b3599,b3600,b3902,b3903,b3904,b3916,b3919,b3925,b4232	39	2983	0.182392	1	1	1	1	1	0.419218	1	0.342219	0.382144
Peptidoglycan biosynthesis	NAMH_0152,NAMH_0270,NAMH_0289,NAMH_0291,NAMH_0861,NAMH_0903,NAMH_0943,NAMH_0945,NAMH_0949,NAMH_1191,NAMH_1691,NAMH_1703,NAMH_1709	13	1053	b0084,b0085,b0086,b0087,b0088,b0090,b0091,b0092,b0149,b0381,b0632,b0635,b0839,b0841,b1069,b2010,b2519,b3057,b3182,b3189,b3208,b3396,b3972	23	2983	0.182517	1	1	1	1	1	0.419218	1	0.342219	0.382144
Inositol phosphate metabolism	NAMH_0052,NAMH_0464,NAMH_0966	3	1053	b0980,b2533,b3919	3	2983	0.186907	1	1	1	1	1	0.419786	1	0.342682	0.382662
Protein folding and associated processing	NAMH_0546,NAMH_0569,NAMH_0580,NAMH_0607,NAMH_0609,NAMH_0737,NAMH_0738,NAMH_0739,NAMH_0740,NAMH_0848,NAMH_0929,NAMH_1025,NAMH_1055,NAMH_1097,NAMH_1398,NAMH_1399,NAMH_1728,NAMH_1732,NAMH_1761,NAMH_1783,NAMH_1797	21	1053	b0283,b0436,b0605,b0606,b0824,b0881,b0885,b0902,b1324,b1379,b1454,b1482,b1778,b1967,b2099,b2480,b2620,b2673,b2712,b2726,b2727,b2728,b2729,b2730,b2743,b2875,b2989,b2990,b2991,b3053,b3102,b3229,b3356,b3414,b3765,b3891,b3952,b4174,b4175,b4219,b4237	41	2983	0.188475	1	1	1	1	1	0.419786	1	0.342682	0.382662
Porphyrin and chlorophyll metabolism	NAMH_0116,NAMH_0562,NAMH_0563,NAMH_0564,NAMH_0565,NAMH_0566,NAMH_0657,NAMH_0692,NAMH_0982,NAMH_1145,NAMH_1217,NAMH_1242,NAMH_1284,NAMH_1575	14	1053	b0154,b0369,b0428,b0475,b0638,b0937,b1210,b1270,b1617,b1905,b1991,b1992,b1993,b2400,b2436,b2459,b2955,b3368,b3803,b3804,b3805,b3844,b3850,b3867,b3997	25	2983	0.197758	1	1	1	1	1	0.428524	1	0.349816	0.390628
Folate biosynthesis	NAMH_0203,NAMH_0410,NAMH_0500,NAMH_0502,NAMH_1211,NAMH_1351,NAMH_1486,NAMH_1733	8	1053	b0048,b0142,b0383,b1096,b1606,b1812,b2153,b2315,b2765,b3058,b3177,b3360	12	2983	0.198476	1	1	1	1	1	0.428524	1	0.349816	0.390628
Lysine degradation	NAMH_0224	1	1053	b0186,b0556,b0726,b0727,b1393,b1394,b2224,b2341,b2844,b3846,b4131	11	2983	0.204059	1	1	1	1	1	0.428524	1	0.349816	0.390628
Tryptophan metabolism	NAMH_0142	1	1053	b0726,b1393,b1394,b1732,b2224,b2341,b2844,b3384,b3708,b3846,b3942	11	2983	0.204059	1	1	1	1	1	0.428524	1	0.349816	0.390628
One carbon pool by folate	NAMH_0284,NAMH_0313,NAMH_0399,NAMH_0757,NAMH_0778,NAMH_0898,NAMH_1252,NAMH_1531	8	1053	b0048,b0529,b1232,b1606,b1849,b2500,b2551,b2827,b2905,b3288,b3941,b4006,b4019	13	2983	0.216554	1	1	1	1	1	0.433181	1	0.353617	0.394872
Thiamine metabolism	NAMH_0050,NAMH_0074,NAMH_0083,NAMH_0346,NAMH_0812,NAMH_1119,NAMH_1434,NAMH_1476	8	1053	b0417,b0423,b1106,b1680,b2103,b2104,b2530,b2954,b3990,b3991,b3992,b3993,b3994	13	2983	0.216554	1	1	1	1	1	0.433181	1	0.353617	0.394872
Phosphatidylinositol signaling system	NAMH_0052,NAMH_0235,NAMH_0249,NAMH_0966	4	1053	b0175,b1409,b2533,b4042	4	2983	0.218064	1	1	1	1	1	0.433181	1	0.353617	0.394872
Tetracycline biosynthesis	NAMH_0051,NAMH_0057,NAMH_0059,NAMH_0295	4	1053	b0185,b2316,b3255,b3256	4	2983	0.218064	1	1	1	1	1	0.433181	1	0.353617	0.394872
C5-Branched dibasic acid metabolism	NAMH_0809,NAMH_0810,NAMH_1230,NAMH_1231,NAMH_1247,NAMH_1751	6	1053	b0071,b0072,b0077,b0078,b0728,b0729,b3670,b3671,b3769	9	2983	0.240185	1	1	1	1	1	0.467448	1	0.38159	0.426109
RNA degradation	NAMH_0277,NAMH_0521,NAMH_0687,NAMH_0858,NAMH_1215,NAMH_1259,NAMH_1496,NAMH_1555,NAMH_1788	9	1053	b0014,b0143,b0797,b1084,b2501,b2779,b2830,b3162,b3164,b3780,b3783,b3822,b4143,b4172,b4179	15	2983	0.241674	1	1	1	1	1	0.467448	1	0.38159	0.426109
Arginine and proline metabolism	NAMH_0034,NAMH_0108,NAMH_0227,NAMH_0359,NAMH_0363,NAMH_0501,NAMH_0507,NAMH_0544,NAMH_0792,NAMH_0807,NAMH_0822,NAMH_0834,NAMH_0845,NAMH_1018,NAMH_1020,NAMH_1024,NAMH_1068,NAMH_1128,NAMH_1193,NAMH_1400,NAMH_1580	21	1053	b0120,b0121,b0237,b0242,b0243,b0273,b0323,b0337,b0386,b0485,b0521,b0693,b0928,b1014,b1297,b1298,b1300,b1301,b1444,b1524,b1584,b1744,b1745,b1746,b1747,b1748,b1761,b1850,b2818,b2874,b2937,b2938,b2965,b3073,b3172,b3359,b3870,b3957,b3958,b3959,b3960,b4117,b4254	43	2983	0.250108	1	1	1	1	1	0.475041	1	0.387788	0.43303
Plant-pathogen interaction	NAMH_0170,NAMH_0590,NAMH_1611,NAMH_1612	4	1053	b0473,b1923,b3339,b3926,b3980	5	2983	0.252062	1	1	1	1	1	0.475041	1	0.387788	0.43303
N-Glycan biosynthesis	NAMH_1652	1	1053		0	2983	0.260902	1	1	1	1	1	0.479407	1	0.391353	0.437011
Sporulation	NAMH_0843	1	1053		0	2983	0.260902	1	1	1	1	1	0.479407	1	0.391353	0.437011
RNA polymerase	NAMH_0180,NAMH_0181,NAMH_0513,NAMH_0615,NAMH_0790,NAMH_1347,NAMH_1695	7	1053	b1922,b2573,b2741,b3067,b3202,b3295,b3461,b3649,b3987,b3988,b4293	11	2983	0.278688	1	1	1	1	1	0.505767	1	0.412871	0.461039
Aminobenzoate degradation	NAMH_0944	1	1053	b0383,b0476,b0968,b0980,b1393,b1394,b1802,b2221,b2222,b4055	10	2983	0.307769	1	1	1	1	1	0.551733	1	0.450394	0.50294
Phenylalanine metabolism	NAMH_0822,NAMH_0989,NAMH_1102	3	1053	b0347,b0348,b0349,b0350,b0352,b0928,b1189,b1385,b1386,b1398,b2021,b2538,b2539,b2540,b2541,b2542,b3942,b4054	18	2983	0.318648	1	1	1	1	1	0.552357	1	0.450903	0.503509
Biotin metabolism	NAMH_0112,NAMH_0126,NAMH_0314,NAMH_0971,NAMH_1553	5	1053	b0556,b0774,b0775,b0776,b0778,b1593,b3973	7	2983	0.31939	1	1	1	1	1	0.552357	1	0.450903	0.503509
Prenyltransferases	NAMH_0784,NAMH_1166,NAMH_1410,NAMH_1411,NAMH_1686	5	1053	b0174,b0421,b0428,b3187,b3930,b4040,b4171	7	2983	0.31939	1	1	1	1	1	0.552357	1	0.450903	0.503509
Chromosome	NAMH_0001,NAMH_0040,NAMH_0041,NAMH_0265,NAMH_0302,NAMH_0315,NAMH_0316,NAMH_0347,NAMH_0509,NAMH_0518,NAMH_0519,NAMH_0536,NAMH_0541,NAMH_0620,NAMH_0973,NAMH_0974,NAMH_1094,NAMH_1151,NAMH_1152,NAMH_1239,NAMH_1357,NAMH_1548,NAMH_1703,NAMH_1707	24	1053	b0083,b0084,b0089,b0093,b0094,b0095,b0440,b0463,b0634,b0687,b0812,b0889,b0890,b0912,b0922,b0923,b0924,b0958,b1000,b1174,b1175,b1176,b1237,b1712,b1961,b2113,b2412,b2435,b2669,b2748,b2817,b2894,b2910,b2916,b3019,b3030,b3149,b3249,b3250,b3251,b3261,b3265,b3361,b3462,b3463,b3641,b3702,b3740,b3741,b3811,b3933,b4000,b4169,b4172,b4396	55	2983	0.367714	1	1	1	1	1	0.621397	1	0.507263	0.566444
Translation proteins	NAMH_0047,NAMH_0098,NAMH_0135,NAMH_0267,NAMH_0472,NAMH_0482,NAMH_0495,NAMH_0515,NAMH_0691,NAMH_0726,NAMH_0765,NAMH_0838,NAMH_1107,NAMH_1117,NAMH_1142,NAMH_1159,NAMH_1170,NAMH_1254,NAMH_1325,NAMH_1387,NAMH_1404,NAMH_1425,NAMH_1509,NAMH_1511,NAMH_1542,NAMH_1589,NAMH_1749,NAMH_1765,NAMH_1774,NAMH_1789,NAMH_1793	31	1053	b0051,b0058,b0147,b0188,b0405,b0406,b0611,b0661,b0807,b0852,b0859,b0948,b0953,b1066,b1086,b1135,b1204,b1212,b1267,b1269,b1286,b1343,b1427,b1804,b1822,b1835,b2140,b2183,b2318,b2330,b2517,b2532,b2567,b2576,b2581,b2594,b2597,b2607,b2608,b2617,b2745,b2785,b2791,b2946,b3084,b3113,b3166,b3167,b3179,b3180,b3203,b3247,b3259,b3260,b3282,b3289,b3352,b3465,b3486,b3590,b3606,b3643,b3651,b3704,b3887,b3965,b40…	73	2983	0.367766	1	1	1	1	1	0.621397	1	0.507263	0.566444
Toluene degradation	NAMH_1052,NAMH_1053,NAMH_1121,NAMH_1124,NAMH_1126	5	1053	b0721,b0722,b0723,b0724,b3830,b4151,b4152,b4153,b4154	9	2983	0.376775	1	1	1	1	1	0.629386	1	0.513784	0.573726
Novobiocin biosynthesis	NAMH_0822,NAMH_1102,NAMH_1475	3	1053	b0928,b2021,b2600,b4054	4	2983	0.386686	1	1	1	1	1	0.636244	1	0.519383	0.579978
Riboflavin metabolism	NAMH_0046,NAMH_0543,NAMH_0693,NAMH_0999,NAMH_1539,NAMH_1801	6	1053	b0025,b0414,b0415,b0638,b0980,b1277,b1662,b1991,b3041,b4055	10	2983	0.389842	1	1	1	1	1	0.636244	1	0.519383	0.579978
Lipopolysaccharide biosynthesis proteins	NAMH_0038,NAMH_0247,NAMH_0355,NAMH_0360,NAMH_0617,NAMH_0811,NAMH_1197,NAMH_1223,NAMH_1452,NAMH_1547,NAMH_1708,NAMH_1710,NAMH_1711,NAMH_1712,NAMH_1713,NAMH_1714,NAMH_1721,NAMH_1723,NAMH_1724,NAMH_1800	20	1053	b0096,b0179,b0181,b0182,b0200,b0222,b0524,b0622,b0915,b0918,b1054,b1215,b1855,b2027,b2033,b2035,b2253,b2254,b2255,b2256,b2257,b2258,b2378,b3052,b3198,b3546,b3619,b3620,b3621,b3622,b3623,b3624,b3625,b3626,b3627,b3628,b3629,b3630,b3631,b3632,b3633,b3784,b3786,b4114,b4544	45	2983	0.393866	1	1	1	1	1	0.636244	1	0.519383	0.579978
D-Glutamine and D-glutamate metabolism	NAMH_0289,NAMH_0522,NAMH_0861	3	1053	b0088,b0091,b0485,b1524,b3967	5	2983	0.437572	1	1	1	1	1	0.699163	1	0.570746	0.637333
Adipocytokine signaling pathway	NAMH_1365	1	1053	b1805	1	2983	0.453782	1	1	1	1	1	0.709637	1	0.579296	0.64688
Zeatin biosynthesis	NAMH_1411	1	1053	b4171	1	2983	0.453782	1	1	1	1	1	0.709637	1	0.579296	0.64688
Glycerophospholipid metabolism	NAMH_0137,NAMH_0138,NAMH_0145,NAMH_0155,NAMH_0202,NAMH_0235,NAMH_0249,NAMH_0341,NAMH_0424,NAMH_0646,NAMH_0961,NAMH_1088,NAMH_1603	13	1053	b0175,b0418,b0789,b1090,b1249,b1278,b1409,b1912,b2239,b2241,b2242,b2243,b2440,b2441,b2451,b2585,b2836,b3018,b3059,b3426,b3449,b3608,b3821,b3825,b3918,b4041,b4042,b4160	28	2983	0.474003	1	1	1	1	1	0.726125	1	0.592755	0.66191
Glutathione metabolism	NAMH_0034,NAMH_0507,NAMH_0919,NAMH_1235	4	1053	b0121,b0237,b0693,b0932,b1136,b1635,b1710,b1852,b2029,b2302,b2523,b2688,b2947,b2965,b2988,b3447,b3500,b4260	18	2983	0.475037	1	1	1	1	1	0.726125	1	0.592755	0.66191
Cysteine and methionine metabolism	NAMH_0034,NAMH_0333,NAMH_0450,NAMH_0468,NAMH_0473,NAMH_0475,NAMH_0668,NAMH_0822,NAMH_0825,NAMH_0889,NAMH_0891,NAMH_1214,NAMH_1577	13	1053	b0002,b0120,b0121,b0159,b0261,b0928,b1622,b1757,b1814,b1919,b1961,b2319,b2414,b2421,b2521,b2687,b2797,b2942,b3008,b3433,b3607,b3829,b3939,b3940,b4013,b4019,b4024,b4054,b4471	29	2983	0.481104	1	1	1	1	1	0.726125	1	0.592755	0.66191
Chaperones and folding catalysts	NAMH_0039,NAMH_0044,NAMH_0053,NAMH_0136,NAMH_0330,NAMH_0608,NAMH_0686,NAMH_0687,NAMH_0759,NAMH_0972,NAMH_1140,NAMH_1141,NAMH_1239,NAMH_1268,NAMH_1473,NAMH_1495,NAMH_1496,NAMH_1521,NAMH_1537,NAMH_1700	20	1053	b0014,b0015,b0028,b0053,b0055,b0161,b0438,b0441,b0473,b0492,b0525,b0604,b0650,b0849,b0882,b1000,b1064,b1185,b1654,b2069,b2195,b2526,b2527,b2582,b2592,b2614,b2893,b3178,b3347,b3349,b3363,b3400,b3401,b3609,b3610,b3686,b3687,b3738,b3775,b3781,b3860,b3931,b4136,b4142,b4143,b4207,b4316	47	2983	0.484083	1	1	1	1	1	0.726125	1	0.592755	0.66191
Electron transfer carriers	NAMH_1282,NAMH_1518	2	1053	b0894,b0895,b0896,b1587,b1588,b1589,b1590,b1670,b1872,b1873,b3551	11	2983	0.534207	1	1	1	1	1	0.78781	1	0.64311	0.718139
Biosynthesis and biodegradation of secondary metabolites	NAMH_0962,NAMH_0990	2	1053	b0583,b0921,b1011,b1389,b1396,b1463,b1519,b1619,b3017,b3192,b3475,b4266	12	2983	0.541284	1	1	1	1	1	0.78781	1	0.64311	0.718139
Valine, leucine and isoleucine degradation	NAMH_0769,NAMH_1559	2	1053	b0116,b1393,b1394,b2224,b2341,b2342,b2662,b2844,b2917,b3770,b3845,b3846	12	2983	0.541284	1	1	1	1	1	0.78781	1	0.64311	0.718139
Metabolism of cofactors and vitamins	NAMH_0104,NAMH_0186,NAMH_0373,NAMH_1245,NAMH_1295	5	1053	b0782,b0827,b1336,b1581,b2214,b2303,b2928,b3802,b3856,b3857,b3929	11	2983	0.580026	1	1	1	1	1	0.83592	1	0.682384	0.761995
Other transporters	NAMH_0401,NAMH_0402,NAMH_0417,NAMH_1046,NAMH_1289,NAMH_1651	6	1053	b0658,b0751,b0878,b1529,b1840,b2196,b2493,b2685,b3408,b3409,b3410,b3508	12	2983	0.58996	1	1	1	1	1	0.841982	1	0.687332	0.767521
Lipoic acid metabolism	NAMH_0776,NAMH_0777	2	1053	b0628,b0630,b4386	3	2983	0.610544	1	1	1	1	1	0.852325	1	0.695776	0.776949
Base excision repair	NAMH_0254,NAMH_0372,NAMH_0606,NAMH_0625,NAMH_0818,NAMH_0905	6	1053	b0714,b1633,b1749,b2068,b2159,b2411,b2580,b2892,b2961,b3068,b3549,b3635,b3647,b3863	14	2983	0.620232	1	1	1	1	1	0.852325	1	0.695776	0.776949
Selenoamino acid metabolism	NAMH_0342,NAMH_0473,NAMH_1243,NAMH_1287,NAMH_1324,NAMH_1577	6	1053	b1622,b1680,b1764,b2114,b2414,b2421,b2750,b2751,b2752,b2942,b3008,b3447,b3591,b3939	14	2983	0.620232	1	1	1	1	1	0.852325	1	0.695776	0.776949
Ubiquinone and other terpenoid-quinone biosynthesis	NAMH_0741,NAMH_0828,NAMH_1077,NAMH_1410	4	1053	b0593,b0662,b2232,b2260,b2261,b2262,b2263,b2264,b2265,b2311,b2907,b3833,b3835,b3843,b3930,b4039,b4040	17	2983	0.6204	1	1	1	1	1	0.852325	1	0.695776	0.776949
Sulfur relay system	NAMH_0102,NAMH_0103,NAMH_0336,NAMH_0375,NAMH_0386,NAMH_0742,NAMH_0812,NAMH_1204	8	1053	b0009,b0423,b0781,b0783,b0784,b0785,b0826,b0969,b1133,b1757,b2521,b2530,b3343,b3344,b3345,b3470,b3992,b4407	18	2983	0.653879	1	1	1	1	1	0.87481	1	0.714131	0.797446
Cell division	NAMH_0130,NAMH_0335	2	1053	b1254,b1344,b3248,b4209	4	2983	0.65462	1	1	1	1	1	0.87481	1	0.714131	0.797446
D-Alanine metabolism	NAMH_0945,NAMH_1361	2	1053	b0092,b0381,b1190,b4053	4	2983	0.65462	1	1	1	1	1	0.87481	1	0.714131	0.797446
Cyanoamino acid metabolism	NAMH_0898	1	1053	b1767,b2132,b2551,b2957,b3447,b3744	6	2983	0.684444	1	1	1	1	1	0.906426	1	0.73994	0.826266
Glycosyltransferases	NAMH_0355,NAMH_1452,NAMH_1652,NAMH_1713,NAMH_1714,NAMH_1721,NAMH_1724	7	1053	b0149,b0182,b1896,b2055,b2057,b2257,b2519,b3208,b3396,b3429,b3533,b3620,b3621,b3623,b3624,b3626,b3627,b3628,b3629,b3631,b3632,b3633,b3784,b3793,b3794,b4481	26	2983	0.690707	1	1	1	1	1	0.906553	1	0.740043	0.826382
Vibrio cholerae pathogenic cycle	NAMH_0450,NAMH_0790,NAMH_1347	3	1053	b1922,b2687,b2741,b3202,b3357,b3806,b4466	7	2983	0.727016	1	1	1	1	1	0.93287	1	0.761526	0.850371
Glycine, serine and threonine metabolism	NAMH_0138,NAMH_0468,NAMH_0668,NAMH_0681,NAMH_0769,NAMH_0898,NAMH_0913,NAMH_0916,NAMH_1111,NAMH_1214,NAMH_1321,NAMH_1329,NAMH_1545	13	1053	b0002,b0003,b0004,b0116,b0311,b0312,b0514,b0870,b0907,b1033,b1260,b1261,b1386,b1814,b2319,b2366,b2551,b2585,b2797,b2903,b2905,b2913,b3117,b3124,b3433,b3616,b3617,b3772,b3940,b4024,b4388,b4471	32	2983	0.732703	1	1	1	1	1	0.93287	1	0.761526	0.850371
Streptomycin biosynthesis	NAMH_0052,NAMH_0966	2	1053	b0688,b2038,b2039,b2040,b2041,b2388,b2533,b3788,b3789	9	2983	0.738701	1	1	1	1	1	0.93287	1	0.761526	0.850371
Tyrosine metabolism	NAMH_0822,NAMH_1102	2	1053	b0356,b0928,b1241,b1386,b1478,b2021,b2661,b3589,b4054	9	2983	0.738701	1	1	1	1	1	0.93287	1	0.761526	0.850371
Drug metabolism - other enzymes	NAMH_0699,NAMH_0983	2	1053	b0125,b1238,b1617,b2066,b2143,b2507,b2508,b2873,b3831,b4382	10	2983	0.742488	1	1	1	1	1	0.93287	1	0.761526	0.850371
beta-Alanine metabolism	NAMH_0034,NAMH_0507,NAMH_1383,NAMH_1689	4	1053	b0121,b0131,b0133,b0237,b1302,b1386,b1393,b1394,b1444,b1493,b2341,b2662,b2873,b3517,b3846	15	2983	0.795473	1	1	1	1	1	0.990971	1	0.808956	0.903334
Peptidases	NAMH_0044,NAMH_0136,NAMH_0251,NAMH_0290,NAMH_0499,NAMH_0507,NAMH_0568,NAMH_0577,NAMH_0652,NAMH_0676,NAMH_0723,NAMH_0758,NAMH_0830,NAMH_0919,NAMH_0960,NAMH_0968,NAMH_0983,NAMH_1167,NAMH_1269,NAMH_1353,NAMH_1392,NAMH_1462,NAMH_1525,NAMH_1585,NAMH_1621,NAMH_1731	26	1053	b0027,b0161,b0168,b0176,b0237,b0424,b0437,b0439,b0516,b0565,b0632,b0674,b0828,b0839,b0909,b0932,b0955,b0975,b1127,b1183,b1192,b1272,b1298,b1435,b1488,b1494,b1538,b1598,b1708,b1766,b1829,b1830,b1845,b2010,b2081,b2134,b2175,b2312,b2328,b2385,b2507,b2523,b2568,b2717,b2753,b2821,b2908,b2936,b2972,b2993,b3064,b3153,b3158,b3178,b3182,b3234,b3235,b3244,b3335,b3447,b3498,b3729,b3847,b3932,b4021,b4043,b42…	69	2983	0.813084	1	1	1	1	1	0.999103	1	0.815595	0.910747
Nicotinate and nicotinamide metabolism	NAMH_0200,NAMH_0201,NAMH_0461,NAMH_0616,NAMH_0878,NAMH_0985,NAMH_1041	7	1053	b0109,b0480,b0639,b0750,b0931,b1602,b1603,b1740,b1768,b2291,b2574,b2615,b2744,b3962,b3996,b4374,b4384	17	2983	0.815595	1	1	1	1	1	0.999103	1	0.815595	0.910747
Pentose phosphate pathway	NAMH_0229,NAMH_0337,NAMH_0611,NAMH_0628,NAMH_0775,NAMH_1110,NAMH_1207,NAMH_1244,NAMH_1685	9	1053	b0008,b0124,b0688,b0767,b1207,b1723,b1850,b1851,b1852,b2029,b2097,b2464,b2465,b2914,b2925,b2935,b3386,b3437,b3526,b3553,b3752,b3916,b3925,b4025,b4090,b4094,b4232,b4268,b4381,b4383	30	2983	0.854624	1	1	1	1	1	1	1	0.816327	0.911565
Propanoate metabolism	NAMH_0051,NAMH_0057,NAMH_0059,NAMH_0240,NAMH_0241,NAMH_0242,NAMH_0243,NAMH_0295,NAMH_1011,NAMH_1230,NAMH_1231	11	1053	b0185,b0331,b0333,b0334,b0335,b0728,b0729,b0823,b0903,b1302,b1393,b1394,b2221,b2222,b2224,b2296,b2297,b2316,b2341,b2662,b2844,b2917,b2919,b3114,b3115,b3255,b3256,b3846,b3951,b4069	30	2983	0.859987	1	1	1	1	1	1	1	0.816327	0.911565
Butanoate metabolism	NAMH_0240,NAMH_0241,NAMH_0242,NAMH_0243,NAMH_0771,NAMH_0772,NAMH_0809,NAMH_0810,NAMH_1052,NAMH_1053,NAMH_1121,NAMH_1124,NAMH_1126	13	1053	b0077,b0078,b0114,b0351,b0721,b0722,b0723,b0724,b0823,b0903,b1241,b1302,b1393,b1394,b1395,b1493,b1800,b2221,b2222,b2224,b2341,b2661,b2662,b2844,b3114,b3517,b3670,b3671,b3769,b3846,b3951,b4151,b4152,b4153,b4154	35	2983	0.869236	1	1	1	1	1	1	1	0.816327	0.911565
General function prediction only	NAMH_0004,NAMH_0062,NAMH_0064,NAMH_0071,NAMH_0075,NAMH_0085,NAMH_0101,NAMH_0111,NAMH_0122,NAMH_0140,NAMH_0260,NAMH_0262,NAMH_0274,NAMH_0298,NAMH_0350,NAMH_0369,NAMH_0378,NAMH_0434,NAMH_0435,NAMH_0436,NAMH_0447,NAMH_0516,NAMH_0598,NAMH_0643,NAMH_0694,NAMH_0700,NAMH_0748,NAMH_0787,NAMH_0789,NAMH_0791,NAMH_0831,NAMH_0844,NAMH_0847,NAMH_0857,NAMH_0896,NAMH_0906,NAMH_0920,NAMH_0925,NAMH_0959,NAMH_0997…	62	1053	b0010,b0035,b0164,b0223,b0239,b0253,b0288,b0318,b0325,b0444,b0446,b0503,b0527,b0545,b0568,b0569,b0644,b0647,b0659,b0713,b0715,b0736,b0766,b0773,b0777,b0786,b0787,b0788,b0790,b0813,b0844,b0847,b0947,b0951,b0965,b0966,b0967,b0970,b1004,b1007,b1009,b1034,b1051,b1055,b1060,b1061,b1068,b1088,b1097,b1103,b1108,b1112,b1132,b1203,b1217,b1234,b1259,b1266,b1321,b1327,b1391,b1400,b1449,b1464,b1497,b1507,b16…	179	2983	0.939783	1	1	1	1	1	1	1	0.816327	0.911565
Nitrogen metabolism	NAMH_0501,NAMH_0508,NAMH_0510,NAMH_0550,NAMH_0552,NAMH_0553,NAMH_0554,NAMH_0555,NAMH_0556,NAMH_0616,NAMH_0676,NAMH_0845,NAMH_1054,NAMH_1074,NAMH_1519,NAMH_1569	16	1053	b0126,b0323,b0339,b0340,b0485,b0521,b0674,b1189,b1224,b1225,b1226,b1227,b1465,b1466,b1467,b1468,b1524,b1622,b1740,b1761,b1767,b2202,b2203,b2204,b2205,b2206,b2207,b2208,b2874,b2905,b2957,b3008,b3212,b3213,b3365,b3366,b3708,b3744,b3870,b4070,b4071,b4072,b4073,b4074,b4075,b4076,b4139	47	2983	1	1	1	1	1	1	1	1	0.816327	0.911565
Amino sugar and nucleotide sugar metabolism	NAMH_0270,NAMH_0611,NAMH_0804,NAMH_0903,NAMH_1163,NAMH_1393,NAMH_1585,NAMH_1586,NAMH_1595,NAMH_1607,NAMH_1667,NAMH_1668,NAMH_1670,NAMH_1674,NAMH_1678	15	1053	b0271,b0394,b0677,b0678,b0679,b0688,b0757,b0758,b0759,b1101,b1107,b1119,b1120,b1236,b1613,b1817,b1818,b1819,b2028,b2042,b2048,b2049,b2052,b2053,b2253,b2254,b2255,b2388,b2417,b2428,b2429,b3176,b3189,b3222,b3223,b3225,b3338,b3430,b3729,b3730,b3786,b3787,b3972,b4025	44	2983	1	1	1	1	1	1	1	1	0.816327	0.911565
Bacterial toxins	NAMH_1087	1	1053	b1182,b2899	2	2983	1	1	1	1	1	1	1	1	0.816327	0.911565
Biosynthesis of ansamycins	NAMH_1685	1	1053	b2465,b2935	2	2983	1	1	1	1	1	1	1	1	0.816327	0.911565
Biosynthesis of unsaturated fatty acids	NAMH_0292,NAMH_1600	2	1053	b0452,b0494,b1093,b1253,b2341,b3846	6	2983	1	1	1	1	1	1	1	1	0.816327	0.911565
Cell motility and secretion	NAMH_0325,NAMH_0327,NAMH_1331	3	1053	b0488,b0737,b0738,b0740,b0806,b0959,b1105,b2569,b3005,b3006,b3022	11	2983	1	1	1	1	1	1	1	1	0.816327	0.911565
Epithelial cell signaling in Helicobacter pylori infection	NAMH_1462	1	1053	b1435,b2081,b3158	3	2983	1	1	1	1	1	1	1	1	0.816327	0.911565
Glycan biosynthesis and metabolism	NAMH_0660,NAMH_1200,NAMH_1576	3	1053	b0211,b1047,b1193,b2056,b2701,b2813,b2963,b4392	8	2983	1	1	1	1	1	1	1	1	0.816327	0.911565
Glycerolipid metabolism	NAMH_0202,NAMH_0249,NAMH_0424,NAMH_0646	4	1053	b0514,b1090,b1199,b1200,b3018,b3059,b3124,b3926,b3945,b4041,b4042,b4119,b4359	13	2983	1	1	1	1	1	1	1	1	0.816327	0.911565
Glyoxylate and dicarboxylate metabolism	NAMH_0237,NAMH_0757,NAMH_0817,NAMH_0926,NAMH_1234,NAMH_1252,NAMH_1306,NAMH_1307,NAMH_1308,NAMH_1309,NAMH_1314,NAMH_1591	12	1053	b0118,b0507,b0508,b0509,b0514,b0529,b0720,b0771,b1033,b1232,b1276,b1415,b1474,b1475,b1476,b1501,b1800,b1850,b2373,b2799,b2976,b2979,b3061,b3062,b3124,b3125,b3236,b3385,b3892,b3893,b3894,b4014,b4015,b4079,b4467,b4468	36	2983	1	1	1	1	1	1	1	1	0.816327	0.911565
Insulin signaling pathway	NAMH_1244	1	1053	b3417,b3428,b4232	3	2983	1	1	1	1	1	1	1	1	0.816327	0.911565
Isoquinoline alkaloid biosynthesis	NAMH_0822	1	1053	b0928,b1386,b4054	3	2983	1	1	1	1	1	1	1	1	0.816327	0.911565
Lipid metabolism	NAMH_0293,NAMH_1285	2	1053	b1094,b1397,b2736,b2828,b3882,b4187	6	2983	1	1	1	1	1	1	1	1	0.816327	0.911565
PPAR signaling pathway	NAMH_1365	1	1053	b1805,b3926	2	2983	1	1	1	1	1	1	1	1	0.816327	0.911565
Peroxisome	NAMH_1235,NAMH_1365	2	1053	b1136,b1646,b1656,b1732,b1805,b3908,b3996	7	2983	1	1	1	1	1	1	1	1	0.816327	0.911565
Phosphonate and phosphinate metabolism	NAMH_0937	1	1053	b1448,b4108	2	2983	1	1	1	1	1	1	1	1	0.816327	0.911565
Pores ion channels	NAMH_0060,NAMH_0244,NAMH_0245,NAMH_0418,NAMH_0678,NAMH_0744,NAMH_0854,NAMH_1073,NAMH_1195,NAMH_1258,NAMH_1356	11	1053	b0054,b0150,b0155,b0241,b0411,b0465,b0584,b0641,b0739,b0805,b0957,b0983,b1102,b1250,b1319,b1342,b1377,b1451,b1592,b2062,b2141,b2155,b2344,b2924,b3199,b3200,b3291,b3720,b3816,b3966,b4036,b4291	32	2983	1	1	1	1	1	1	1	1	0.816327	0.911565
Sulfur metabolism	NAMH_0342,NAMH_0825,NAMH_0891,NAMH_1577	4	1053	b1622,b2414,b2421,b2750,b2751,b2752,b2762,b2763,b2764,b3008,b3607,b3939,b4013	13	2983	1	1	1	1	1	1	1	1	0.816327	0.911565
Transcription related proteins	NAMH_0175,NAMH_0269,NAMH_0357,NAMH_1802	4	1053	b0001,b0416,b1265,b2706,b3119,b3169,b3181,b3239,b3406,b3982,b3995,b4162,b4475	13	2983	1	1	1	1	1	1	1	1	0.816327	0.911565
Tropane, piperidine and pyridine alkaloid biosynthesis	NAMH_0822,NAMH_1102	2	1053	b0186,b0476,b0928,b1386,b2021,b4054,b4131	7	2983	1	1	1	1	1	1	1	1	0.816327	0.911565
Type I diabetes mellitus	NAMH_1496	1	1053	b1493,b3517,b4143	3	2983	1	1	1	1	1	1	1	1	0.816327	0.911565
Type II diabetes mellitus	NAMH_0548	1	1053	b1676,b1854	2	2983	1	1	1	1	1	1	1	1	0.816327	0.911565
Vitamin B6 metabolism	NAMH_1208,NAMH_1224,NAMH_1321	3	1053	b0004,b0052,b0907,b1636,b1638,b2320,b2418,b2564,b2927	9	2983	1	1	1	1	1	1	1	1	0.816327	0.911565
